# Supplementary material for: The histone demethylase Kdm6b regulates subtype diversification of mouse spinal motor neurons during development
Source: Nat Commun. 2022 Feb 17;13:958. doi: 10.1038/s41467-022-28636-7 (PMC8854633; doi:10.1038/s41467-022-28636-7)
Supplement: Supplementary file 4 — Supplementary Dataset 1 [file 41467_2022_28636_MOESM4_ESM.xlsx]

## Sheet: CC0-CC10_Markers
CC0_pMN	CC1_nbMN	CC2_MMC	CC3_HMC	CC4_LMCm	CC5_LMCl	CC6_PGC-Isl1+	CC7_PGC-Isl1-	CC8_V2IN	CC9_V3IN	CC10_ND
Sparc	Neurod2	Lhx3	Klf5	Foxp1	Lhx1os	Lrp1b	Kcnip4	Shox2	Nkx2-2	Tbx3
Slc1a3	Ebf2	Mecom	Hs3st4	Ppp1r1c	Lhx1	Nos1	Rgcc	Sox14	Uncx	Calb1
Zfp36l1	St18	Pou3f1/Scip	Lix1	Lmo1	Aldh1a2	Pbx3	Kitl	Vsx2	Sim1	D430036J16Rik
Apela	Mfap4	Casz1	Ptn	Isl1	Ret	Nefm	Mast4	Nrn1	Slc17a6	Cadps2
Rfx4	Btbd17	Lhx4	Uts2b	Irx6	Foxp1	Ntng1	Fxyd6	Gbx2	Nrn1	Irx2
Ednrb	Mfng	Ina	C1d	Igfbp2	Etv4	Gnas	Celf4	Tmem163	Dmrtb1	Irx1
Pon2	Ezr	Rarb	Isoc1	Nefl	BC030500	Kitl	Bcl2	Zfhx4	Sall1	Col12a1
Sox2	Nptx2	Slit2	Rbms3	Lrp1b	Cd24a	Kcnip4	Ebf1	Sox21	Tmem163	Nr4a2
Mgst1	Pxylp1	Fgf9	Kcnab1	Sst	Vstm2l	Nefl	Cxxc5	Slc17a6	Synpr	A730046J19Rik
Fgfr3	Chrna3	Rasgef1c	Isl1	Aldh1a2	Brinp3	Cadm1	Pcdh10	Bhlhe22	Rmst	D930028M14Rik
Gpx8	Rasl11a	Gm2694	Rbp1	Unc5c	Dab1	Ntrk3	Adcyap1	Igfbpl1	Olig3	Onecut2
Gsta4	Neurod1	Gm17750	Jak1	Onecut2	Polr2m	Zeb2	Nefm	Zfhx3	Tmem255a	Sncg
Acot1	Mnx1	Il6st	Prph	Ogfrl1	Akap12	Tppp3	Cpe	Reln	Zfhx4	Prkcb
Wls	Nup62cl	Cbln1	Sox6	Crabp2	Socs2	Gpx3	Ifngr2	2700069I18Rik	Car10	Tpd52l1
Sepp1	Irx3	Lmo4	Lsamp	AI593442	Ntm	Scg2	Khdrbs3	Calb2	3110035E14Rik	Sgk1
Pbxip1	Irx5	Hmgb3	Clstn2	Id4	Syt4	Id1	Ldb2	Mpped2	Robo3	Isl2
Ntn1	Tcf4	Nacc2	Vstm2l	Ntm	Hoxd10	Id2	March11	Hoxb9	Klhdc8a	Vstm2a
Id3	Lhx4	Bcl11a	Lrrtm3	Anxa2	Crabp2	Celf4	Ahi1	Mir124-2hg	Cdkn1c	Mpped2
Ttyh1	Neurod6	Atp2b1	Rac3	Etv4	Fxyd7	Man1a	Cox7a2l	Rnd3	Hoxb9	Atp2b1
Vit	Crnde	Ddah1	Ngfr	Nefm	Nrp1	Cacna1e	Ntng1	Lhx3	2010107G23Rik	Cisd3
Hoxb5os	Nhlh1	Crmp1	Mpped2	Npy	Rgs4	Atp1b1	Gm13404	Hist3h2ba	Thsd7a	Btbd3
Fam198b	Gm3764	Mnx1	Fxyd7	Vstm2l	Hoxc10	Cxxc5	Btg1	Sp8	Pou3f2	Pcsk1n
Fam181a	Irx1	Ube2ql1	Tshz2	Socs2	Mafb	Sv2c	A730017C20Rik	Asic4	Hoxa9	Crabp2
Notch1	Cntn2	Epha5	Hoxd9	Nrp1	Kcnip1	Creb5	Pou2f2	Hoxb7	Nova1	Lhx4
Cxcr4	Rhbdl3	Ntf3		Fxyd7	D930028M14Rik	Ccdc92	Eif3e	Hoxb2	Dlk1	Rhoc
Wnt7b	Hoxb6	Epha3		Mafb	Prph	Fxyd6	Creb5	H3f3b	Lhx1os	Chodl
Nrarp	Dll1	Me1		Lypd1	Arhgap36	S100a11	Nhlh2	Sox11	Igfbpl1	Chchd10
Hes5	Plpp3	Snx10		Hoxc10	Anxa2	Cartpt	Zfos1	Ddx5	Lhx1	Lsamp
Fzd2	Ckb	Isl2		Syt4	Cartpt	Mast4	Xpr1	Hoxb8	Cnr1	6330403K07Rik
Itgb8	Sstr2	Kctd12		Prph		Gpr85	Ttc28	Scrt1	Hoxa7	Plekha5
Sox9	Pdpn	Alcam				Nr2f2	Cacna2d1	Slc24a3	Mir124-2hg	Atp2c1
Tead2	Rxrg	Laptm4b				Ahi1	Nefl	Auts2	Hoxb8	Chn2
Sall3	Synm	Chodl				Cacna2d1	Snca	Hoxa2	Pou3f3	Meg3
Col2a1	Neurod4	Fgf13				Hpca	Nr2f1	Chl1	Rgs7bp	Ndrg2
Sparcl1	Ebf3	Rbfox1				Vim	Fxyd7	Tox	Pantr1	Crabp1
Metrn	Rcor2	Nwd2				Snca	Hap1	Cirbp	Rnf220	Map7d2
H19	Galnt14	Meis2				Lin7a	Dlk1	Tshz2	Sox11	Lmo4
Tcf7l2	Acly	Apbb2				Unc5c	Nr2f2	H2afy2	Hist3h2ba	Ppp2r2b
Pdpn	Hes1	Rxrg				Lrrtm3	Meis1	Yeats4	Hoxb7	Fgf9
Phgdh	Epha5	Ptprd				Plk2	Smarca2	Phf21b	Elmo1	Mgst3
Tgif2	Klhl35	Epha4				S100a10	Cacna1e	Cdk4	Gng3	Spock1
Mdk	Elavl4	Uts2				Nr2f1	Jun	Zfhx2	Hoxc6	Megf11
Sox21	Cdk4	Nfia				Uts2b	Chd3os	Rbm39	Runx1t1	Tagln2
BC024139	Mcc	Kcnip1					Tnik	Maged1	Yeats4	Scn9a
Lfng	Tspan5	Fgf12					Atp1b1	Hnrnpk	C1ql1	Cbln2
Fabp7	Cadm1	Runx1t1					Zeb2	Gng3	Pou2f2	Prph
Mmd2	Btg2	Crnde					Resp18	Rnf2	Cxxc4	Gnas
Lhfp	Slc10a4	Rprm					Mapk8ip1	Wbp5	Hoxb6	Rxrg
Pdlim4	Ppp1r14a						Ralyl	Rab3c	Cited2	Ephb1
Kbtbd11	Sox4						Cited2	Rmst	Gpm6a	Ube2ql1
Enpp2	Hist1h2bc						Tshz2	Hoxb5	Trp53i11	Crim1
Moxd1	Hnrnpk						Tppp3	Mir124a-1hg	Dpysl4	Sez6
Gm3764	Srrm4						B3gat1	Meis2	Onecut2	Alcam
Fgfbp3	Dlc1						Peg3	Cdkn1c	Serpini1	Rarb
Ptprz1	Ina						Id2	Pex2	Ncan	Selm
Tmem123	Rab3ip						Ucp2	Dpysl4	Hoxc9	Nbea
Spon1	Dpysl4						Sat1	Rsrc1	Pid1	St6galnac5
Nes	AI854517						Tmeff2	Pou3f1	Ntm	Rbfox1
Serpine2	Apbb2							Nxph4	Ebf1	Arhgdig
Notch2	Mecom							Ctbp2	D930028M14Rik	Sh3bp5
Wnt4	Slc18a3							Ubqln2	Tcf12	Pbx1
Plpp3	Tpt1							Adgrg1		Slc5a7
Grb10	Hmgb3							Cxxc4		Resp18
Hey1	Rasgef1c							Ldhb		Klhl13
AI854517	Rnd2							Sfpq
Fndc5	Gm2694							Cbx1
2810417H13Rik	Ramp3							Celf2
C1qtnf3	Abracl							Gpm6a
Dbi	Lmo4							Hoxb4
Hes1	Thsd7a							Id2
Sfrp2	Myt1							Hoxa9
Tmem47	St6galnac5							Srrm2
Pgpep1	Mest							Dbn1
Serpinh1	Cnn3							Lhx4
Fam181b	Lrrn1							Khdrbs1
Timp3	Rgma							Hnrnph3
Gnai2	Hoxb8							Lmnb1
Ptch1	Homer2							Uchl3
Ccnd2	Coro2b							Set
Hnrnpf	Csrp1							Mllt3
Igfbp5	Igsf8							Nova1
Sox6	Gm17750							Hoxb6
Hoxb8	Map1b							Zfp618
Rcn1	Traf4							Gstm7
Jag1	Hmgn1							Midn
Ccna2	Isl1							Tox3
Cspg5	Csnk1g3							Pou3f3
Ckb	Ppp1r14b							Psap
Abhd4	Pcbp4							Hoxa7
Sulf1	Copz1							Smarce1
Msi2	Golim4							Wscd2
Slitrk2	Dll3							Psip1
Cald1	Dbn1							Pantr1
Lrrn1	Gpm6b							Uqcc2
Hadh	Syt11							Khdrbs2
Tacc1	Frmpd3							Hoxc9
H2afv	Ppib							Smarcb1
Tcf4	Slit2							Tram1l1
Ccnb1	Pdia6							Sh2d3c
Kcne1l	Map1a							Tmem178
Pea15a	Manf							Wbp1
Top2a	Rnf121							Elmo1
Rplp0	Meis3							Bcl11a
Hmgn3	Atp6v0e							Socs2
Dcn	Clic1							Nkx6-2
Vim	Hes6							Hnrnpm
Rps4x	Hpca							Nhlh2
C130071C03Rik	Tmem41a							Pou2f2
Qk	Cald1							Gata3
Glra1	Rapgef6							Pou3f2
Egln3	Sfpq							Rbm5
H2-Ke6	Nell2							Hist3h2a
Tpt1	Phlda1							Spats2
Rgma	Khdrbs1							Hoxd9
Birc5	Laptm4a							Vsnl1
Rpl18a	Psip1							Zfp385a
Igfbp2	Clvs1							Ncan
Nfib	Epb41							Dpf1
Hoxb9	Dpf2							Hoxc4
Cdca3	Trp53i11							Taok3
Tob1	Cthrc1							Shd
Rps2	Smarca5							Zfp462
Hmga2	Chodl							Slc38a1
Marcks	Crtac1							Dusp26
Glo1	Prpsap1							Psmd14
Krcc1	Camk2n1							Commd3
Ly6h	Elavl2							Olfm1
Rpl34	Snx18							Hoxc6
Arl4a	Fam60a							Crabp1
Ddr1	Epb41l3							Syt1
Schip1.1	Cdk2ap1							Cnr1
Tagln2	Mfap2							Hoxa10
Vangl2	Zyx							Lamp5
Limch1	Nfia							Stip1
Gpm6b	Hoxc9							Stk32b
Lxn	Anp32a							Hoxd10
Gng5	Nhlh2							Hoxc10
Slc25a5	Hes5
Siva1
Cenpf
Hmgb2
Id1
Rab34
Pcp4
Hmgn1
Ube2c
Sep15
Itm2c
Btg2
Palld
E2f5
Tspan3
Pex2
Slc39a1
Ezr
Ephb1
Cdk4
Cenpa
Snx5
Rnaset2a
Mfap2
Mrfap1
Npm1
Ctnnb1
Tcf3
Nkx6-1
Shh
Rpl29
Laptm4a
Myl12a
Chd7
Psap
Celsr2
Cetn2
Ost4
Vtn
Celf2
Ntrk2
Cnbp
Eef1d
2610001J05Rik
Vgll4
Sulf2
Gm8730
Npas3
B9d1
Nudcd2
Pou3f2
Cdca8
Sptssa
Rab28
Atp1a1
Mest
Cks2
Itm2b
Tmbim6
Fjx1
Cdc42se2
Smc4
Tmem165
Tceal8
Pantr1
Mrps14
Ppib
Hs2st1
Zfp422
Hmgn2
Srsf9
Sfr1
Anp32e
Dusp23
Pdia6
1810037I17Rik
H2afz
Ldhb
Odc1
Ccdc34
G3bp1
Dek
Prdx1
Trim2
Lsm5
Id4
Pofut2
Peg3
Tmpo
Hsp90b1
Hspa5
