# Supplementary material for: The histone demethylase Kdm6b regulates subtype diversification of mouse spinal motor neurons during development
Source: Nat Commun. 2022 Feb 17;13:958. doi: 10.1038/s41467-022-28636-7 (PMC8854633; doi:10.1038/s41467-022-28636-7)
Supplement: Supplementary file 5 — Supplementary Dataset 2 [file 41467_2022_28636_MOESM5_ESM.xlsx]

## Sheet: LMCm_vs_LMCl
gene	mean.clu.1st_LMCl	mean.clu.2nd_LMCm	avg.logFC	p.val	p.adj
Isl1	0.144191	7.76177	5.75033	7.03553e-109	1.25049e-104
Sst	0.121151	2.41047	4.31443	1.90219e-27	2.11309e-24
Pou6f2	0.0319671	0.49686	3.95818	2.49724e-18	1.08258e-15
Pex5l	0.0579506	0.561474	3.27632	8.67359e-30	1.10117e-26
Nkx6-1	0.0912035	0.806358	3.14426	2.2199e-38	4.93207e-35
Lmo1	0.253687	1.94415	2.93802	2.66888e-66	1.18592e-62
B3gat2	0.0623977	0.426883	2.77428	1.3026e-19	6.25743e-17
Spon1	0.108814	0.73248	2.75093	2.71331e-28	3.21509e-25
Pvalb	0.0355229	0.223667	2.65453	5.81444e-12	1.17439e-09
Pou3f1	0.174751	1.01771	2.54195	6.50952e-10	1.0239e-07
Msantd1	0.0421882	0.241808	2.51895	7.91675e-13	1.85148e-10
Hs3st4	0.0412036	0.23536	2.51403	3.0086e-11	5.68881e-09
Lrp1b	0.413882	2.30544	2.47775	3.20385e-40	8.13504e-37
Ppp1r1c	0.136718	0.754828	2.46495	8.12219e-19	3.79905e-16
1110032F04Rik	0.0490989	0.262196	2.41688	1.28395e-11	2.53566e-09
Ebf1	0.414062	2.20624	2.41367	1.79324e-17	7.08291e-15
Ogfrl1	0.332144	1.76039	2.40602	1.82189e-30	2.49095e-27
Unc5c	0.349816	1.8208	2.3799	6.47115e-50	2.30036e-46
Mpped2	0.45516	2.34952	2.36792	5.53515e-13	1.32948e-10
Lix1	0.0711579	0.357997	2.33085	1.25981e-12	2.87075e-10
Limch1	0.148682	0.74411	2.32329	2.2293e-25	1.98118e-22
2010111I01Rik	0.0489476	0.239711	2.29199	7.53224e-11	1.38019e-08
Zeb2	0.115363	0.56084	2.28141	0.000105975	0.0051747
Npy	0.138378	0.657573	2.24854	1.23235e-07	1.3116e-05
Pde4b	0.0742303	0.329421	2.14985	2.14685e-16	7.63162e-14
Fign	0.0908509	0.397286	2.1286	5.51743e-06	0.000412045
AI593442	0.23346	1.00863	2.11116	6.40802e-20	3.16378e-17
Rora	0.0302864	0.129371	2.09478	1.59485e-05	0.00103456
Igfbp5	0.401808	1.54377	1.94188	2.44486e-13	6.39043e-11
Stac	0.0535212	0.203307	1.92548	3.96339e-07	3.82855e-05
Ntng1	0.0996842	0.364292	1.86966	1.3617e-05	0.000906475
Rrad	0.0798583	0.289821	1.85965	3.86806e-07	3.75688e-05
Abhd2	0.133867	0.482026	1.84831	1.06722e-06	9.58022e-05
Onecut2	0.512709	1.75728	1.77713	3.15996e-26	3.12028e-23
Crabp1	0.24575	0.835827	1.76601	4.11878e-10	6.77844e-08
Slc6a1	0.0556423	0.184282	1.72766	2.3113e-06	0.000193778
Edil3	0.0765089	0.252702	1.72374	4.91831e-07	4.67476e-05
Plk2	0.269928	0.888793	1.71927	2.68829e-20	1.36519e-17
Stc1	0.110963	0.357417	1.68753	2.83737e-08	3.47803e-06
Rprm	0.371589	1.17589	1.66197	3.45699e-12	7.14472e-10
Gucy1a3	0.086233	0.271858	1.65654	5.08096e-08	5.98073e-06
Kcna6	0.0414941	0.125655	1.59849	5.10312e-05	0.0027823
Pcdh17	0.20236	0.591383	1.54717	1.46646e-10	2.53056e-08
Tacc1	0.058588	0.165179	1.49535	0.000187749	0.00833272
Chl1	0.0454493	0.127084	1.48345	0.000194127	0.00856181
Cacna2d2	0.0724067	0.200977	1.47284	1.58014e-05	0.00103255
Rdh10	0.0908694	0.250197	1.4612	4.84094e-06	0.000374099
Emb	0.0993724	0.271438	1.44971	3.35355e-08	4.05483e-06
Gucy1b3	0.0533101	0.145456	1.44811	4.28328e-05	0.00242456
Klhl13	0.115449	0.310321	1.42651	6.11654e-06	0.000451101
Cadm2	0.290482	0.767649	1.402	9.00975e-17	3.40722e-14
Pcdh15	0.170279	0.438111	1.3634	9.99853e-10	1.53202e-07
Spock3	0.302635	0.771201	1.34953	4.28805e-10	6.99228e-08
Nrp2	0.547851	1.36096	1.31277	2.98721e-10	5.00893e-08
Dcbld2	0.0646234	0.159249	1.30116	0.000237342	0.00994935
Zdbf2	0.145415	0.350076	1.26749	4.67332e-06	0.000362723
Pcdh8	0.107156	0.255999	1.25642	4.98096e-06	0.000383253
Btbd3	0.11796	0.28174	1.25607	0.000206873	0.00903432
Spats2l	0.160632	0.379545	1.24052	7.4306e-06	0.000530408
Ppm1h	0.278023	0.653818	1.23369	3.65896e-06	0.000287762
Cnst	0.261275	0.610285	1.22392	1.2034e-09	1.79741e-07
Cdkn1a	0.166575	0.381262	1.19461	4.4802e-05	0.00250412
Ap1s2	0.692341	1.5773	1.1879	1.57607e-13	4.37706e-11
Parvb	0.137644	0.312143	1.18127	8.73364e-07	8.00164e-05
Mgat4c	0.22542	0.50947	1.17638	8.17247e-05	0.00413839
Crim1	0.427513	0.963631	1.17251	1.04176e-06	9.39908e-05
Pde2a	0.132731	0.297266	1.16325	1.63404e-07	1.70285e-05
Lrrc8a	0.421296	0.939962	1.15777	9.58528e-07	8.73686e-05
Tle1	0.418184	0.922763	1.14182	2.68308e-10	4.54182e-08
Rmst	0.133152	0.292797	1.13683	6.50454e-06	0.000475768
Il1rap	0.125612	0.275929	1.13532	0.00016644	0.0074894
Nebl	0.150015	0.325547	1.11776	2.91756e-06	0.000236789
2810032G03Rik	0.100104	0.215205	1.10421	0.000198502	0.00871153
Ubash3b	0.167534	0.359219	1.10041	1.17422e-05	0.000793557
Fam19a5	0.366666	0.781726	1.0922	3.31804e-10	5.51167e-08
Tenm4	0.163474	0.344198	1.07417	2.85387e-05	0.00169123
3632451O06Rik	0.15219	0.313177	1.04111	4.46354e-05	0.00250268
Isoc1	0.525745	1.08173	1.04091	2.12363e-05	0.00131641
Hsf2	0.39655	0.808342	1.02746	9.80489e-06	0.00068075
Gng4	0.159089	0.323533	1.02408	3.36346e-05	0.00194098
Cntn1	0.175643	0.356288	1.0204	9.95531e-07	9.02784e-05
Rab15	0.283825	0.572009	1.01104	7.08176e-06	0.0005096
Skil	0.261008	0.515571	0.982074	8.5353e-05	0.00428549
Sema6d	0.276706	0.539667	0.963716	2.12495e-09	3.04587e-07
1810041L15Rik	0.177578	0.345122	0.958655	3.59193e-05	0.00205945
Mbnl2	0.219976	0.423584	0.945304	7.78484e-05	0.00396101
Elmo1	0.233652	0.448443	0.940565	2.82735e-07	2.80745e-05
Slc24a5	1.36913	2.56401	0.905144	2.51947e-07	2.5493e-05
Insig1	1.01775	1.89539	0.897113	1.8295e-05	0.00116134
Fkbp1b	0.272302	0.503459	0.886666	4.36643e-05	0.00245598
Tshz2	1.38684	2.53391	0.869564	8.03184e-06	0.000568757
Ostf1	0.192356	0.345828	0.846279	0.000137477	0.00636334
Zfp703	0.241014	0.43201	0.841949	3.14262e-05	0.00183138
Igfbp2	0.98526	1.75906	0.836226	1.29062e-10	2.29395e-08
Dfna5	0.47899	0.853387	0.833203	2.52434e-07	2.5493e-05
Rgs10	0.285181	0.500067	0.810244	0.000130424	0.00609118
Mpp6	0.355442	0.62319	0.81006	5.42424e-06	0.000409845
Tagln2	0.964301	1.67874	0.79982	0.000128212	0.00602867
Amer2	0.26172	0.455062	0.798036	4.58678e-05	0.00254767
Efna5	0.890653	1.52802	0.77873	1.45098e-09	2.14914e-07
Lrrtm1	0.237098	0.406505	0.777786	7.76637e-05	0.00396101
Celf4	0.762587	1.30596	0.776137	2.85455e-05	0.00169123
2900055J20Rik	0.313855	0.537061	0.774987	4.79002e-05	0.00263585
Nrxn1	0.712936	1.21825	0.772964	1.75848e-08	2.20107e-06
Gpr85	1.20883	2.04336	0.757329	1.81418e-14	5.4653e-12
Fam162a	0.480365	0.804111	0.743263	1.00769e-05	0.000696914
Zdhhc2	0.432316	0.723431	0.74277	8.34639e-06	0.000588686
Tgfb2	0.506042	0.83801	0.727709	3.11174e-06	0.000250263
B630019K06Rik	1.03371	1.70868	0.725049	1.05479e-07	1.12939e-05
Chodl	0.447237	0.735419	0.717526	4.57687e-05	0.00254767
Wtap	1.16664	1.90781	0.709559	5.17192e-10	8.28159e-08
Cbfb	0.554466	0.904482	0.705995	5.91945e-05	0.00318825
Gclm	0.382692	0.623119	0.703326	8.73494e-05	0.00436109
Prkce	0.55514	0.897834	0.693597	3.1097e-06	0.000250263
Card19	0.166858	0.268827	0.688052	0.000157023	0.00713793
Cbx3	2.0817	3.35199	0.687252	9.65402e-05	0.0047532
Negr1	0.399361	0.635307	0.669758	7.28786e-05	0.00378755
Ccdc92	0.827459	1.30178	0.653729	1.59635e-06	0.000139086
Anks1b	0.442172	0.686878	0.635445	2.96251e-05	0.00174936
Sccpdh	0.852548	1.31192	0.621825	6.42333e-08	7.13551e-06
Nefl	60.1928	92.0943	0.613521	1.34566e-42	3.98629e-39
Ccdc107	0.46977	0.699818	0.575026	2.49705e-05	0.00150961
Cdk17	0.474952	0.703041	0.565828	7.55633e-05	0.00390425
2020-03-11	0.364163	0.537701	0.562219	7.06738e-05	0.00370548
Nefm	35.5774	52.2833	0.555388	5.33868e-25	4.12564e-22
Atp1b1	1.18807	1.74107	0.551349	5.34981e-08	6.12254e-06
Mtus1	0.358583	0.52105	0.539114	0.000234359	0.00987026
Dut	1.12747	1.63264	0.534111	6.40264e-05	0.00343808
Tmem158	0.620389	0.893548	0.526372	0.0002349	0.00987026
Peli1	1.27935	1.83421	0.519752	5.37367e-08	6.12254e-06
Gnb1	5.7332	8.06382	0.492122	1.08322e-05	0.000737667
Id4	1.07856	1.51092	0.486322	2.73029e-05	0.00162846
Gria2	1.28748	1.73576	0.431012	0.000119559	0.00567305
Ypel3	1.83673	2.38779	0.378535	8.41391e-07	7.789e-05
Mgst3	3.64633	4.69522	0.364746	4.70614e-07	4.49715e-05
Nras	1.83994	2.35549	0.356363	9.38477e-06	0.000656712
Basp1	7.42172	9.43453	0.346197	2.87683e-18	1.21745e-15
Foxp1	15.7591	19.4137	0.30089	1.06068e-09	1.61133e-07
Ppp1r2	2.62327	3.16089	0.268965	0.000116307	0.00557207
Gpx1	2.37428	2.82464	0.25058	0.000222545	0.00962373
Gnas	17.6416	20.8576	0.241589	4.41227e-07	4.23912e-05
Zfp706	2.84026	3.35089	0.238525	7.77542e-05	0.00396101
Cox7a2l	5.85465	6.86497	0.229671	5.09812e-06	0.000388902
Cnih2	3.74036	4.34181	0.21512	2.43071e-05	0.001478
Fxyd6	4.95003	5.67679	0.197637	1.19859e-05	0.000806961
Rpl37a	23.7767	27.1759	0.19278	1.19234e-14	3.65392e-12
Eef1a1	53.7801	61.3246	0.189394	6.6248e-13	1.56999e-10
Rpl7	13.8506	15.6962	0.180461	9.37318e-10	1.44869e-07
Rplp0	19.1462	21.6347	0.176291	6.0659e-08	6.82376e-06
Eef2	27.813	31.3717	0.173708	5.13825e-08	6.00581e-06
Rps14	20.8123	23.18	0.155443	2.47602e-08	3.05617e-06
Rpl13	20.6635	22.9864	0.153699	1.47176e-08	1.86851e-06
Rps5	24.3285	27.0417	0.152537	1.19338e-08	1.52599e-06
Rpl18	13.7287	15.1686	0.143891	2.19522e-06	0.000185799
Rpl18a	21.4452	23.4556	0.129279	7.38731e-05	0.00382805
Rpl32	27.8942	30.4587	0.126891	1.78088e-06	0.000152915
Fau	13.9878	15.1807	0.118072	9.78272e-05	0.00480326
H3f3b	29.1934	31.6394	0.116077	1.97644e-05	0.00124132
Rps7	20.615	22.3274	0.115115	1.30574e-05	0.000872488
Rpl8	20.1307	21.6827	0.107149	6.50342e-05	0.00348168
Rpl24	17.2507	18.5333	0.103459	0.000218802	0.00948532
Rpl17	19.541	20.9645	0.101446	0.000100805	0.00493584
Rps19	29.8916	32.038	0.100043	7.7999e-05	0.00396101
Rps8	32.1919	34.1981	0.08722	2.05775e-05	0.00128783
Tuba1a	185.663	174.735	-0.087522	0.000148182	0.0068372
Tubb2b	68.3892	63.8499	-0.0990841	4.27046e-06	0.000332908
Hn1	15.755	14.6	-0.109839	0.000204073	0.00893399
Cfl1	26.1008	24.1738	-0.110646	6.54154e-05	0.00349157
Rtn1	32.4508	29.9334	-0.116496	1.26103e-05	0.000845793
Pebp1	15.6628	14.3213	-0.129177	2.43645e-05	0.001478
Pfn2	13.4437	12.2356	-0.135841	2.97449e-05	0.0017499
Mif	18.7838	17.0622	-0.138686	2.25248e-05	0.00138532
mt-Nd1	48.1056	43.6504	-0.140211	1.54927e-05	0.00101612
Akr1a1	7.66121	6.93962	-0.142715	7.71568e-05	0.00396101
Ttc3	11.7096	10.5777	-0.14667	0.00011424	0.00550272
Tubb3	50.4069	45.473	-0.148612	8.13848e-08	8.87444e-06
Ubb	14.3368	12.9029	-0.152031	5.74135e-05	0.00310172
Slc25a4	19.0728	17.0621	-0.160726	5.34415e-09	7.08857e-07
Nsg1	8.35473	7.4441	-0.166496	9.56193e-06	0.000666485
Stmn2	46.4806	41.3372	-0.16919	3.70485e-13	9.27466e-11
Ndufb8	6.83289	6.04979	-0.175609	1.51675e-05	0.000998468
Gng2	4.66971	4.13101	-0.176838	0.000232141	0.00984744
Dnaja1	7.20928	6.37238	-0.178022	4.98985e-05	0.00273733
Calm1	17.4963	15.4398	-0.180403	1.54949e-08	1.95324e-06
Prdx2	15.8165	13.9543	-0.180721	5.20364e-08	6.00581e-06
Nnat	31.4169	27.554	-0.189276	2.004e-13	5.47986e-11
Actg1	115.928	101.356	-0.193795	3.80436e-22	2.25395e-19
Mapt	14.2415	12.4318	-0.196066	9.98562e-09	1.28612e-06
Dbn1	3.81677	3.32247	-0.200094	6.5795e-05	0.00350132
Hnrnpk	9.16894	7.97909	-0.200531	1.22344e-06	0.000108727
Fscn1	6.16004	5.35118	-0.203082	1.76693e-05	0.00113377
Rimklb	1.04835	0.905623	-0.211133	0.000223619	0.00962373
Cfl2	8.37321	7.22181	-0.213421	2.01477e-09	2.91142e-07
Caprin1	3.20419	2.75883	-0.215905	8.95449e-05	0.00444573
Cct7	3.78552	3.25706	-0.216922	0.000107713	0.0052452
Psmb2	2.95137	2.52563	-0.224744	4.16406e-05	0.0023646
Wbp5	2.37467	2.03128	-0.225336	3.53411e-05	0.00203286
Ddx5	5.59236	4.77285	-0.228606	1.01703e-05	0.00070065
Abracl	0.646793	0.550731	-0.231958	0.000234429	0.00987026
Ina	20.2305	17.1965	-0.234418	2.57972e-12	5.60879e-10
Elavl2	7.63149	6.42696	-0.247829	1.45979e-06	0.000128447
Arf4	6.65311	5.58984	-0.251222	1.47718e-09	2.16987e-07
Pkm	8.26627	6.93359	-0.253635	5.18838e-08	6.00581e-06
Cct3	2.62674	2.20314	-0.253714	4.34735e-05	0.00245301
Eif4a1	15.1054	12.65	-0.25592	2.90785e-12	6.22701e-10
Hdac2	5.16663	4.32031	-0.258089	4.46274e-09	6.10159e-07
Bex1	3.64344	3.03398	-0.264091	0.000179742	0.00804721
Chd3	3.66422	3.0449	-0.26711	3.19095e-06	0.000255477
Cct5	4.63051	3.84545	-0.268018	7.16137e-07	6.6642e-05
Calm2	40.9784	33.9745	-0.270414	9.65153e-25	7.14776e-22
Khdrbs1	2.60203	2.14701	-0.277314	1.776e-05	0.00113549
Crmp1	11.7073	9.65586	-0.277928	2.91029e-13	7.49501e-11
Vcp	2.6899	2.20941	-0.283894	1.85667e-06	0.000158656
Eri3	1.57759	1.29091	-0.289341	0.000115493	0.00554804
Stmn4	7.54876	6.14953	-0.295763	2.25017e-08	2.79682e-06
Tsc22d3	2.41309	1.96514	-0.296251	1.85974e-05	0.00117216
Cltc	1.40852	1.14613	-0.29741	0.000229052	0.00975024
Srm	1.56211	1.26787	-0.301092	0.000110848	0.00538312
Meis1	1.74437	1.3964	-0.320999	1.09772e-05	0.000744693
Gcsh	1.34422	1.07181	-0.326722	0.000112422	0.00542985
Vstm2l	3.40872	2.7091	-0.331417	1.55676e-06	0.000136305
Ckb	8.14547	6.4344	-0.340191	3.39985e-12	7.10929e-10
Zfp512	0.787391	0.62037	-0.343952	4.73023e-05	0.00261103
Rab3c	1.61072	1.26691	-0.346385	6.88085e-06	0.000499185
Rusc1	0.98136	0.770431	-0.349118	8.22533e-05	0.00414156
Gars	1.88215	1.47432	-0.352336	6.57609e-06	0.00047903
Raly	2.89603	2.26332	-0.355637	5.44185e-06	0.000409845
Myh10	0.652753	0.502446	-0.377568	0.000125885	0.00593497
Efna3	1.33357	1.02628	-0.377867	0.000118718	0.00565707
Smarcb1	1.5812	1.21418	-0.381038	6.70931e-07	6.27638e-05
Nbea	0.7112	0.544929	-0.384186	0.000150636	0.00686515
Sh3bp5	1.21504	0.930891	-0.384323	2.56358e-05	0.00154458
Rangap1	1.11016	0.848781	-0.387304	1.7702e-06	0.000152736
Lsm6	1.54754	1.17997	-0.391226	5.98775e-06	0.000443443
Cdkn1c	4.24675	3.2267	-0.3963	4.47588e-08	5.33922e-06
Fam69b	1.15811	0.879156	-0.397587	1.80195e-05	0.00114795
Slc39a6	1.11521	0.84396	-0.402064	6.75334e-05	0.00356184
Hmgb3	6.35738	4.80529	-0.403807	9.1202e-19	4.15647e-16
Sbf2	0.412788	0.31139	-0.40668	0.00016247	0.00734795
Trim46	0.575388	0.434029	-0.406742	0.000195807	0.00861454
Isyna1	0.850761	0.639806	-0.411119	0.000229161	0.00975024
Dact1	0.520352	0.390748	-0.413249	0.000136651	0.00635077
Tmem35	0.579642	0.433071	-0.420559	6.84809e-05	0.00360112
Timm22	1.00305	0.746109	-0.426941	7.7997e-05	0.00396101
Rbmx	1.46704	1.0907	-0.427651	1.38874e-07	1.46925e-05
Prr13	0.483635	0.359187	-0.429184	7.22672e-05	0.0037668
Nsun2	0.738088	0.548051	-0.429483	2.13879e-05	0.00131996
Nfib	1.03203	0.765137	-0.431698	8.58131e-05	0.00429646
Ablim1	0.552214	0.409197	-0.432431	1.39678e-05	0.000926358
Tmem41a	0.53128	0.393066	-0.434698	2.42964e-05	0.001478
Trnt1	0.514997	0.380189	-0.437847	0.000162287	0.00734795
Nell2	1.34908	0.993937	-0.440748	2.87992e-06	0.000235382
Ndn	7.58301	5.58384	-0.441513	1.19995e-13	3.38538e-11
Lnp	0.691256	0.508353	-0.443388	1.68948e-05	0.001088
Polr2m	6.18681	4.54332	-0.445448	2.25895e-14	6.69177e-12
Plppr1	2.71869	1.99233	-0.448455	8.83219e-08	9.57216e-06
Apba2	1.60428	1.17162	-0.453419	1.63828e-07	1.70285e-05
Isl2	0.467249	0.338975	-0.463014	0.000150341	0.00686515
Cd24a	53.7956	39.0258	-0.463061	1.90156e-35	3.75538e-32
Zfp503	1.52386	1.10473	-0.464037	3.45238e-09	4.79396e-07
Elp3	0.47761	0.345665	-0.466457	2.12373e-05	0.00131641
2610318N02Rik	0.547535	0.3917	-0.483203	0.000179047	0.00803631
Fbxo44	0.428806	0.303413	-0.499042	0.000224203	0.00962556
Yipf3	0.429109	0.301443	-0.509457	0.000120856	0.00571302
Hoxc9	1.27565	0.890513	-0.518527	1.4434e-05	0.000953719
Bend5	0.528857	0.365503	-0.532994	5.02941e-05	0.00275054
Nbr1	0.266458	0.182694	-0.544476	0.000183396	0.00818591
Sap30	0.381961	0.261531	-0.54644	0.000188464	0.00833272
Sulf2	0.336363	0.228018	-0.560872	0.000188042	0.00833272
Tln2	0.432655	0.292766	-0.563469	1.59142e-05	0.00103456
Zc3hc1	0.464273	0.313065	-0.56851	8.95366e-05	0.00444573
Elavl4	4.23573	2.84174	-0.575837	2.39587e-13	6.35585e-11
Rgs2	1.01399	0.679062	-0.578435	4.93485e-08	5.84747e-06
Slc35e4	0.278032	0.185987	-0.580048	0.000129164	0.0060574
Mtus2	0.338558	0.226449	-0.580218	0.000136848	0.00635077
Atp2b1	4.35786	2.88072	-0.597192	2.35664e-11	4.50398e-09
Nxph1	0.791718	0.522978	-0.598235	1.43348e-06	0.00012676
Ldb2	0.307865	0.201374	-0.612416	2.32653e-05	0.00142592
Cited2	0.848081	0.554376	-0.613338	1.06628e-05	0.000731741
Hoxd4	0.245558	0.159487	-0.622629	0.000216172	0.00939424
Zfp618	0.592155	0.384025	-0.624776	7.9997e-08	8.77696e-06
Micu1	0.421965	0.273414	-0.626033	7.06833e-06	0.0005096
Cacna2d1	0.474948	0.306631	-0.631269	5.48895e-07	5.1894e-05
Stard3	0.294235	0.189469	-0.635002	0.000117214	0.00560042
Bmp7	0.237593	0.15195	-0.644895	0.000164603	0.00742551
Camk2n1	1.20236	0.768289	-0.646149	5.5583e-11	1.0291e-08
Rnf220	1.01024	0.642084	-0.653859	9.08806e-10	1.41694e-07
Aldh1a2	4.92264	3.10437	-0.66513	1.7972e-11	3.51027e-09
Crtac1	0.470751	0.295201	-0.673267	3.41251e-06	0.000271991
Robo2	1.08483	0.678104	-0.677894	1.66635e-07	1.72196e-05
Lactb	0.204391	0.125855	-0.699569	0.000233526	0.00987026
Epha7	0.213175	0.131223	-0.700012	3.32738e-05	0.00192641
Mest	0.485148	0.298501	-0.700689	3.92424e-05	0.00224275
Sec11c	0.561499	0.345242	-0.701675	3.59932e-08	4.32259e-06
Arid5b	0.319258	0.1954	-0.708293	5.6004e-06	0.000416492
Fam49a	0.314497	0.191624	-0.714766	5.5199e-05	0.00300033
Glra2	1.58457	0.965198	-0.715197	2.58761e-12	5.60879e-10
Ret	1.66891	1.00882	-0.726236	2.95179e-13	7.49501e-11
Slitrk1	0.251181	0.150186	-0.741978	4.65963e-05	0.00258007
Scg2	1.48861	0.881951	-0.755199	5.85633e-10	9.29379e-08
A830018L16Rik	0.70849	0.418907	-0.758117	5.55581e-08	6.28975e-06
Megf11	0.33801	0.199573	-0.760147	5.33802e-06	0.000405461
Aatf	0.27343	0.160825	-0.765679	2.12563e-05	0.00131641
Syne2	0.365719	0.214854	-0.767382	3.52807e-06	0.000278702
Pgm3	0.184563	0.107656	-0.777687	0.000183762	0.00818591
Lrfn5	0.568525	0.331499	-0.778216	2.60223e-07	2.61311e-05
Hoxc8	3.62289	2.093	-0.791567	3.39742e-09	4.75479e-07
Cd47	1.6158	0.933182	-0.792019	6.25426e-06	0.000459352
Fam19a2	0.463735	0.267466	-0.793945	8.62484e-06	0.000605921
Nova1	0.848066	0.488874	-0.794713	3.25579e-07	3.17959e-05
Spock1	1.06862	0.614333	-0.798655	8.48968e-14	2.4338e-11
Rarb	0.25017	0.143284	-0.804032	1.64606e-05	0.00106389
Unc5a	0.292016	0.16678	-0.808104	3.91159e-06	0.000306276
Jarid2	0.369533	0.211048	-0.808131	9.42583e-09	1.22288e-06
Slc8a2	0.128661	0.0731118	-0.815393	5.66066e-05	0.00306746
Snca	1.17515	0.666519	-0.818132	2.99246e-09	4.22127e-07
Meis2	5.90411	3.33862	-0.822467	2.40135e-16	8.36894e-14
Pou2f2	0.875406	0.493511	-0.82687	1.42603e-10	2.48493e-08
Cdr2	0.517393	0.290124	-0.83459	1.08098e-09	1.62826e-07
Nek6	0.265482	0.148512	-0.838034	0.000149561	0.00685129
Pid1	1.13511	0.630899	-0.847351	2.78141e-06	0.000228874
Ntrk3	0.266503	0.147791	-0.850595	6.0207e-09	7.86853e-07
Dab1	2.22507	1.22105	-0.865731	4.87782e-22	2.79672e-19
Plcb4	0.303253	0.165952	-0.869757	3.27512e-05	0.00190235
Actr3b	0.441776	0.239443	-0.88363	2.92981e-07	2.87704e-05
Fut9	0.170992	0.0902505	-0.921921	9.33226e-05	0.00462038
Pcsk2	0.224098	0.117763	-0.928243	1.85827e-05	0.00117216
Zfhx3	0.55391	0.288662	-0.940269	6.25675e-07	5.884e-05
Hoxc6	0.703189	0.364038	-0.949824	5.01119e-06	0.000383918
Dner	1.33017	0.686881	-0.953478	8.63962e-15	2.69405e-12
Cdh11	0.23033	0.118894	-0.95403	2.88699e-06	0.000235382
Rasgef1c	0.267543	0.137094	-0.964607	2.53957e-06	0.000210926
Cdh8	0.0967426	0.0493749	-0.970374	0.000225504	0.00965807
Smoc1	0.185943	0.0946904	-0.973567	2.5238e-06	0.000210601
H19	0.153146	0.0777627	-0.977762	0.000212835	0.0092719
Begain	0.252089	0.126946	-0.98972	1.9278e-06	0.000163946
Epb41l4a	0.388309	0.191449	-1.02025	2.23254e-09	3.1745e-07
AI854517	0.0896553	0.0423814	-1.08096	7.21261e-05	0.0037668
Nacc2	0.133961	0.0632252	-1.08324	0.000149507	0.00685129
Khdrbs2	1.35853	0.635383	-1.09635	4.13744e-15	1.31319e-12
Robo1	0.395966	0.18508	-1.09723	9.5791e-08	1.03187e-05
Draxin	0.162891	0.0760861	-1.0982	7.27282e-06	0.000521238
Hoxd9	1.0192	0.474615	-1.10261	9.36463e-11	1.69844e-08
AW551984	0.213875	0.0985149	-1.11835	2.67055e-06	0.000220774
Epha3	0.576466	0.262747	-1.13356	2.00526e-10	3.42707e-08
Gpc6	0.637583	0.290144	-1.13584	4.94775e-11	9.25699e-09
Mn1	0.785057	0.357105	-1.13645	3.8507e-15	1.24441e-12
Anxa5	0.587959	0.265936	-1.14464	1.12004e-11	2.23681e-09
Gm43672	0.174458	0.0774933	-1.17074	8.62043e-07	7.93883e-05
Unc5d	0.179007	0.0792851	-1.1749	2.63705e-05	0.00158348
Gria1	0.210717	0.0916335	-1.20136	6.33883e-08	7.08594e-06
Pappa	0.273768	0.118386	-1.20946	2.25846e-07	2.30701e-05
Tox	0.298775	0.128429	-1.21809	1.4485e-07	1.52341e-05
Gabra2	0.868738	0.368905	-1.23567	1.04543e-18	4.64537e-16
Bcl11b	0.342658	0.143921	-1.2515	1.18154e-06	0.000105531
Mnx1	0.515057	0.214085	-1.26655	1.69646e-09	2.47155e-07
Egln3	0.273857	0.10951	-1.32236	4.8164e-09	6.48536e-07
Cda	0.106251	0.0422293	-1.33115	1.07995e-05	0.000737667
Epha4	1.48942	0.587935	-1.34102	2.67092e-24	1.89892e-21
Hoxd8	0.102647	0.0365879	-1.48826	7.91012e-06	0.000562378
Nwd2	0.605689	0.207497	-1.54549	1.00764e-17	4.07042e-15
Sgcz	0.123061	0.0416446	-1.56318	3.46028e-06	0.000274567
Rph3a	0.342456	0.115811	-1.56414	2.81672e-15	9.27119e-13
Kcnip1	1.61898	0.545363	-1.56979	1.16581e-31	1.88374e-28
Homer2	0.741686	0.236501	-1.64896	9.12656e-26	8.53766e-23
Dlk1	0.781941	0.24926	-1.64941	2.04751e-12	4.54905e-10
Lrrc4c	0.265566	0.0839759	-1.66102	5.23225e-12	1.06894e-09
Cartpt	3.23057	1.0019	-1.68905	5.20433e-09	6.95502e-07
Sorcs3	0.222998	0.0666504	-1.74234	2.94395e-12	6.22926e-10
Brinp3	0.671659	0.19744	-1.76631	2.35369e-13	6.33855e-11
Sema5a	0.484156	0.141593	-1.77372	7.13509e-18	2.94928e-15
Adcy2	0.2684	0.0759104	-1.82202	1.01701e-12	2.34758e-10
Syt6	0.193412	0.0538499	-1.84466	4.68791e-10	7.57482e-08
Arhgap36	1.30723	0.353227	-1.88785	1.52976e-16	5.54897e-14
Cdh13	0.495811	0.129773	-1.9338	5.22204e-24	3.56987e-21
Vstm2a	0.767858	0.189374	-2.0196	8.48523e-23	5.3863e-20
Fstl5	0.205239	0.0505029	-2.02286	4.61364e-09	6.25976e-07
Galntl6	0.279061	0.0621605	-2.16651	9.69853e-17	3.59129e-14
Fgf10	0.252623	0.0536757	-2.23464	1.38697e-10	2.44079e-08
Tnr	0.408531	0.0834177	-2.29202	9.31269e-22	5.01587e-19
Alcam	0.933571	0.18177	-2.36064	2.82025e-25	2.387e-22
Aard	0.409031	0.0613979	-2.73595	1.06591e-10	1.91368e-08
BC030500	0.91796	0.136357	-2.75105	2.45061e-31	3.62976e-28
Lmo3	0.447573	0.0504238	-3.14995	9.53645e-23	5.84486e-20
Nkx6-2	0.790686	0.08418	-3.23156	2.30792e-35	4.10209e-32
Lhx1os	3.36411	0.189567	-4.14945	5.95874e-106	5.29554e-102
Lhx1	1.05195	0.0483627	-4.44303	1.8064e-77	1.07023e-73

## Sheet: PGC-Isl1+_vs_PGC-Isl1-
gene	mean.clu.1st_PGC-Isl1-	mean.clu.2nd_PGC-Isl1+	avg.logFC	p.val	p.adj
Uts2b	0.0418508	2.17177	5.69747	4.64822e-61	2.75392e-57
Arhgap36	0.0483472	0.817783	4.08021	2.99452e-37	5.91385e-34
Isl1	0.201441	3.33457	4.04907	1.46526e-96	2.60435e-92
Il1rap	0.0597483	0.508076	3.08807	1.31723e-35	2.1284e-32
Lrp1b	0.58658	4.33148	2.88446	5.40882e-76	4.80682e-72
Unc5c	0.22829	1.53167	2.74617	1.34571e-56	5.97966e-53
Cdh12	0.0302221	0.195137	2.69081	4.90374e-14	1.05011e-11
Mgat4c	0.0628775	0.391514	2.63845	1.85108e-20	8.22526e-18
Stac	0.0559332	0.295061	2.39923	7.89282e-14	1.61249e-11
Cdh10	0.0379821	0.199095	2.39007	2.65147e-12	4.24569e-10
Lmo1	0.248139	1.26721	2.35243	1.64983e-47	4.88734e-44
Cthrc1	0.0663926	0.313104	2.23755	6.14414e-15	1.56008e-12
Cnr1	0.150809	0.690243	2.19438	1.08733e-29	1.13684e-26
Gpr150	0.0603939	0.272321	2.17283	2.83545e-12	4.42081e-10
Cacng3	0.11801	0.503483	2.09303	1.3816e-16	4.02567e-14
Bmper	0.0857437	0.349399	2.02677	4.82371e-18	1.61767e-15
Pou3f1	0.0422259	0.170958	2.01744	0.00011582	0.00411717
Rbfox1	0.0977341	0.377098	1.948	5.8639e-10	6.4736e-08
Fam163a	0.0999605	0.378992	1.92274	6.11239e-17	1.81069e-14
Wscd1	0.219834	0.811291	1.88381	2.39189e-21	1.11878e-18
Frmpd3	0.0573109	0.210462	1.87667	9.01218e-11	1.11238e-08
Cbln2	0.245764	0.887186	1.85196	1.45625e-24	1.07848e-21
Arpp21	0.120776	0.434683	1.84763	2.47439e-15	6.46762e-13
Tenm4	0.0950729	0.338753	1.83313	2.91164e-14	6.63481e-12
Plcb1	0.09553	0.335354	1.81166	1.51848e-14	3.55125e-12
Rprm	0.353836	1.24151	1.81095	1.28091e-24	9.89866e-22
Cbln4	0.0387815	0.135627	1.80621	4.80997e-07	3.13159e-05
Bcl11a	0.0468888	0.163185	1.7992	1.69183e-08	1.46686e-06
9330158H04Rik	0.0455932	0.153108	1.74765	7.07578e-09	6.69292e-07
Sv2c	0.239164	0.789285	1.72255	7.05628e-26	6.27092e-23
Epha5	0.217482	0.70981	1.70654	5.52314e-22	2.8873e-19
Nog	0.0641032	0.205717	1.68219	5.45255e-11	7.02273e-09
Msantd1	0.0932186	0.299003	1.68147	3.06054e-14	6.88582e-12
Ngfr	0.487441	1.55995	1.6782	2.07016e-31	2.62821e-28
Camk4	0.0611681	0.19232	1.65266	1.77571e-08	1.53211e-06
Phxr4	0.0739145	0.231899	1.64957	7.81115e-10	8.21511e-08
Ncam2	0.171784	0.528376	1.62097	1.07496e-17	3.53822e-15
Brinp1	0.0885575	0.271331	1.61537	6.71019e-10	7.31699e-08
Vstm2l	0.074685	0.228595	1.6139	2.22937e-07	1.54784e-05
Hcrtr2	0.0484695	0.147748	1.60799	0.000241298	0.00767233
Palm3	0.0863883	0.262386	1.60278	1.50078e-11	2.06329e-09
Cartpt	1.79722	5.42595	1.59411	3.17835e-11	4.1846e-09
Chrm2	0.0743669	0.224196	1.59203	3.11065e-08	2.56645e-06
Hs3st1	0.0887621	0.264764	1.57669	2.55948e-07	1.743e-05
Foxp1	2.74796	7.73045	1.49219	1.19589e-35	2.12558e-32
Rab15	0.309556	0.847218	1.45253	1.92722e-20	8.35473e-18
Far2	0.070704	0.193318	1.45111	4.00895e-09	3.85163e-07
2020-03-04	0.0656432	0.178594	1.44397	1.14369e-06	6.96163e-05
Vcan	0.106545	0.286497	1.42705	2.81875e-09	2.73773e-07
Slc22a23	0.0404881	0.108208	1.41824	4.84483e-05	0.00188842
Lgals1	0.482925	1.26216	1.38602	1.02743e-05	0.000498951
Epha10	0.124993	0.32608	1.38338	2.09751e-07	1.47356e-05
B3gat2	0.140917	0.358513	1.34718	5.74809e-11	7.19483e-09
Pid1	0.190026	0.483349	1.34687	2.21766e-08	1.87699e-06
Fgd5	0.111541	0.281185	1.33394	2.26751e-07	1.5682e-05
Adgrl3	0.478458	1.18876	1.31299	5.06745e-24	3.46418e-21
Lrrc3b	0.0512363	0.126934	1.30884	2.90189e-05	0.00122805
Tmem108	0.0876135	0.216797	1.30712	2.02505e-06	0.000116483
Cacna1g	0.0379957	0.0927938	1.28819	0.000109181	0.00390459
Mfap3l	0.036802	0.0898155	1.28718	0.000114299	0.00407126
Rorb	0.075341	0.183672	1.28563	0.0002111	0.00682323
Lrrn3	0.165886	0.401727	1.27603	1.49599e-12	2.50846e-10
Gpc3	0.0978964	0.233772	1.25578	5.34747e-06	0.000284569
Slc16a2	0.088933	0.211334	1.24874	7.99775e-06	0.000403841
Gabbr2	0.0742605	0.171569	1.20812	2.08396e-05	0.000919115
Rgs7bp	0.0747007	0.171799	1.20153	0.000132229	0.00459032
Fam19a5	0.242756	0.55658	1.19708	3.93693e-12	5.83125e-10
Enc1	0.129886	0.29701	1.19326	2.2926e-07	1.5794e-05
Nebl	0.316074	0.717942	1.1836	7.20432e-14	1.50647e-11
Lrrtm3	0.590569	1.33439	1.176	3.46794e-17	1.06274e-14
Gm16152	0.147757	0.330659	1.16212	2.03751e-08	1.73276e-06
Pde4b	0.0574458	0.128257	1.15876	4.32237e-05	0.00171486
Mfng	0.0675416	0.150519	1.1561	3.27192e-06	0.000181735
Ptprz1	0.12193	0.270593	1.15007	1.60672e-07	1.13776e-05
Prkcdbp	0.0572504	0.126116	1.1394	0.000310432	0.00952956
Fgf12	0.113322	0.24908	1.13618	2.95493e-05	0.00123989
Xrcc6bp1	0.0415628	0.0912558	1.13462	0.000145433	0.0049806
Ppp1r17	0.112592	0.247137	1.13421	1.61707e-05	0.000736971
Enox2	0.0853698	0.187348	1.13392	5.37625e-06	0.000285246
Adgra1	0.101879	0.222889	1.12947	0.00010521	0.00377779
Pde2a	0.163181	0.355849	1.12479	1.0052e-10	1.22727e-08
Nov	0.150596	0.323281	1.10211	4.21129e-08	3.35657e-06
Anxa2	0.204918	0.438377	1.09713	2.68232e-05	0.00115718
Golim4	0.165298	0.348312	1.07531	2.14868e-07	1.50357e-05
Prkce	0.567025	1.19384	1.07413	1.47992e-17	4.78255e-15
Gng12	0.147546	0.309871	1.07051	3.21711e-08	2.63434e-06
Zbtb7c	0.259101	0.54348	1.06872	4.45837e-13	8.00434e-11
Mbnl2	0.218048	0.454621	1.06002	8.88843e-09	8.27136e-07
Fam78b	0.14714	0.305367	1.05335	6.34831e-08	4.8912e-06
Cux2	0.417164	0.864748	1.05166	1.02335e-12	1.76593e-10
Kctd8	0.0559849	0.115661	1.0468	8.6437e-06	0.000431554
Tm7sf2	0.0928922	0.190603	1.03694	0.000143352	0.0049188
Chn2	0.128278	0.262959	1.03557	3.81862e-05	0.00154255
Nrsn1	0.439166	0.899352	1.03412	8.55871e-06	0.000428514
Pde3b	0.0687943	0.140875	1.03406	0.000195319	0.00642888
Bcat1	0.257811	0.52532	1.02688	9.08478e-10	9.49841e-08
Lin7a	0.784834	1.59757	1.02542	6.06459e-15	1.56008e-12
Prph	1.98629	4.04306	1.02537	5.27206e-12	7.5569e-10
Bcl2l11	0.0677144	0.136794	1.01448	2.81836e-05	0.00119555
Mafb	0.161165	0.321653	0.996961	1.01299e-05	0.000493285
Galk1	0.204921	0.404028	0.979388	9.35425e-08	6.87035e-06
Nos1	0.481265	0.943796	0.971645	1.074e-11	1.50309e-09
Plk2	0.668635	1.30745	0.967461	6.60452e-13	1.16226e-10
Slc7a14	0.0703737	0.135667	0.946966	7.76896e-05	0.00289488
Pvrl3	0.106962	0.20558	0.942603	0.000246403	0.00779283
Vstm2a	0.282789	0.54315	0.941627	6.73479e-07	4.25994e-05
Osgin2	0.0701357	0.134161	0.935743	0.000202714	0.00663542
Srrm4	0.258205	0.491987	0.930106	9.24825e-08	6.82068e-06
Lrrtm1	0.20202	0.381952	0.918894	0.000239817	0.00763965
Flad1	0.0769735	0.145512	0.918704	0.000136196	0.00470964
Slc7a5	0.106937	0.201339	0.912865	9.28936e-05	0.00341135
Clstn2	0.357249	0.666003	0.8986	1.66159e-07	1.17195e-05
Etfa	0.13633	0.253908	0.897199	4.00372e-05	0.00160275
Cep131	0.0796794	0.148129	0.894579	0.000235016	0.00751291
Id4	0.345718	0.641074	0.890895	1.47749e-10	1.75073e-08
AI593442	0.184759	0.341074	0.88444	1.07876e-05	0.000518212
Scarb1	0.0820094	0.151368	0.884199	7.71901e-05	0.0028823
Ogfrl1	0.426616	0.787149	0.883698	6.24437e-08	4.84662e-06
Nxph1	0.291592	0.535265	0.8763	5.76748e-09	5.51135e-07
Spock3	0.845127	1.54895	0.874053	1.4251e-12	2.41236e-10
Dlgap1	0.268602	0.488741	0.863601	1.32362e-07	9.44817e-06
Nell2	0.199815	0.362974	0.8612	3.95508e-07	2.6133e-05
Rgs10	0.24694	0.448433	0.860733	5.62915e-07	3.62509e-05
Abcg2	0.241103	0.433499	0.846381	1.32211e-05	0.000613556
Enox1	0.198354	0.355303	0.840971	2.91654e-05	0.00123132
Mgst3	1.93546	3.45623	0.836526	4.7475e-22	2.55703e-19
Scg2	1.56732	2.78472	0.829234	1.51819e-17	4.81862e-15
Cnst	0.288815	0.512706	0.827984	6.71963e-06	0.000346187
Edil3	0.275054	0.488191	0.827731	1.24242e-06	7.53678e-05
Cadm1	5.87354	10.4155	0.826425	7.59335e-34	1.03819e-30
Gatm	0.128677	0.228101	0.825916	1.92281e-05	0.000860858
Hoxc10	0.617164	1.0939	0.825755	1.00742e-05	0.000491918
Gria4	0.171997	0.303322	0.818464	0.000211523	0.00682323
Mlf1	0.241389	0.422548	0.807757	5.57103e-06	0.000293826
Selm	0.767234	1.34232	0.806992	2.11886e-09	2.08069e-07
Pbx3	3.16455	5.52956	0.805166	2.41143e-34	3.57174e-31
3632451O06Rik	0.189558	0.329769	0.798818	3.98836e-05	0.00160172
Gng4	0.15883	0.275619	0.795187	0.000146182	0.00499661
Zeb2	1.53258	2.64262	0.78601	2.8481e-09	2.7512e-07
Snap25	2.24171	3.86424	0.785583	1.89222e-23	1.19952e-20
Mthfd2	0.564859	0.970682	0.781108	1.22719e-09	1.26081e-07
Rexo2	0.568971	0.975232	0.77739	1.83892e-08	1.57139e-06
Syt2	0.201264	0.344232	0.774289	0.000272733	0.00857973
Dach1	0.288152	0.49184	0.771358	0.000127125	0.0044395
Ipo5	0.337454	0.57515	0.769248	2.30373e-06	0.00013082
Fdps	1.38128	2.35033	0.766852	1.44265e-13	2.81776e-11
Hoxa9	0.257575	0.438076	0.76619	2.78e-05	0.00118778
Ak3	0.304215	0.516122	0.762623	1.95793e-06	0.000112988
Runx1t1	0.448436	0.759353	0.759867	8.5042e-07	5.26668e-05
9430038I01Rik	0.175959	0.296593	0.753241	1.42705e-05	0.000658814
Slc6a15	0.407421	0.685306	0.750228	1.35225e-06	8.06538e-05
Cav2	0.174325	0.291511	0.741767	1.63532e-05	0.000743382
Maml2	0.165296	0.275508	0.737042	8.47947e-07	5.26668e-05
Asah1	0.177039	0.294564	0.734515	7.5759e-06	0.00038499
Elavl2	2.76235	4.59202	0.733231	5.88889e-22	2.99055e-19
Slit2	2.90991	4.83652	0.732995	2.16181e-17	6.74106e-15
D930028M14Rik	0.789852	1.31196	0.732067	2.42188e-12	3.94922e-10
Mn1	0.540943	0.898322	0.731754	1.24069e-08	1.10814e-06
Stk40	0.269654	0.447055	0.729344	5.65449e-06	0.000295597
Sh3pxd2b	0.154406	0.253549	0.715535	0.00027103	0.0085413
Dut	0.90386	1.47848	0.709947	9.16079e-06	0.000454815
Ccdc92	1.40478	2.29642	0.709041	6.27537e-14	1.32784e-11
Card19	0.194288	0.313811	0.691696	0.000192584	0.00635064
Meis2	3.26372	5.26534	0.690008	3.13519e-19	1.18564e-16
Fkbp1b	0.410035	0.657802	0.681907	2.29479e-06	0.00013073
Pik3r1	0.908372	1.44205	0.666769	3.34544e-08	2.71515e-06
Efhd2	0.182262	0.289282	0.666461	0.000120867	0.00424721
Hoxa7	0.354785	0.561713	0.662889	3.13595e-05	0.0013023
Gpx3	2.3675	3.73821	0.658986	2.12775e-16	5.90916e-14
Tpd52l1	0.286656	0.450917	0.653543	8.19024e-06	0.000411584
Ifitm2	0.327795	0.513302	0.647015	0.000204713	0.00667628
Gpatch4	0.341993	0.534057	0.643027	0.000118517	0.00419624
Osbpl8	0.214779	0.334298	0.638283	7.42421e-05	0.00278392
Osbpl1a	0.136466	0.212382	0.638113	0.00020443	0.00667628
Slc10a4	0.586148	0.910672	0.635666	4.71245e-06	0.000255363
Mad2l2	0.217282	0.337434	0.635042	0.000133634	0.00463004
Hpca	1.24726	1.92459	0.625782	4.4792e-12	6.47262e-10
Cndp2	0.301295	0.463055	0.620006	4.72867e-05	0.00185126
Asap1	1.09521	1.68236	0.619273	1.3872e-07	9.86244e-06
Calr	1.61594	2.47993	0.61792	2.91257e-12	4.50157e-10
Qk	0.797825	1.22074	0.61361	4.16217e-08	3.33236e-06
Pdia3	0.684572	1.04744	0.613591	6.01524e-06	0.000313533
Laptm4b	0.534215	0.815979	0.611113	0.000100085	0.00361566
Nkd1	0.487523	0.743101	0.608086	1.05225e-05	0.00050685
Scrn1	0.804632	1.22468	0.606001	1.9263e-06	0.000111889
Ntrk3	0.832439	1.2664	0.605316	1.50994e-08	1.3286e-06
Pdp1	0.315455	0.478776	0.601919	0.000293739	0.00912747
Aprt	0.942465	1.42948	0.60098	1.41093e-08	1.24766e-06
Fbxw7	0.512712	0.773605	0.59345	1.30312e-05	0.000606327
Aldh2	0.494346	0.745549	0.592784	9.55973e-05	0.00349619
Sobp	0.806906	1.21679	0.59261	8.07822e-09	7.59695e-07
Dpp6	0.331045	0.498319	0.590043	6.0932e-06	0.000316668
Esyt1	0.198196	0.297948	0.588133	0.00032416	0.0098997
Klf6	0.936628	1.39856	0.578399	7.67463e-07	4.8201e-05
Vim	7.50567	11.1826	0.5752	1.40115e-14	3.36541e-12
Hsp90b1	0.59942	0.891527	0.572711	4.22889e-05	0.00168153
Arid5b	0.708702	1.05392	0.572512	2.96168e-07	2.00156e-05
2610001J05Rik	0.75845	1.12621	0.570347	1.7842e-06	0.000104317
Smyd2	0.359571	0.527224	0.552138	0.000142512	0.00489944
Gnas	22.548	33.04	0.551216	1.12683e-37	2.50353e-34
Dnajc15	0.617589	0.901101	0.545042	2.37319e-05	0.00104151
Ldha	1.69612	2.47443	0.544857	3.02339e-10	3.46695e-08
Gpr85	2.0004	2.91729	0.544337	1.59265e-10	1.87468e-08
Camkv	0.135598	0.197628	0.543448	0.000303592	0.00936814
Comtd1	0.380929	0.554318	0.541193	0.000128278	0.00446187
Pak3	0.858952	1.24836	0.539384	6.57892e-07	4.1762e-05
F2r	0.57954	0.840964	0.537137	7.23143e-06	0.000371478
Ube2e2	0.564162	0.815965	0.532397	2.56577e-05	0.00111774
S100a11	0.803766	1.1597	0.5289	4.64551e-05	0.00182272
Idi1	0.904249	1.28119	0.502693	4.43197e-05	0.00174665
Slc5a7	0.799785	1.13257	0.501915	5.60252e-06	0.000294613
Id1	0.809486	1.1412	0.495471	2.20969e-07	1.54019e-05
Hspa9	0.966922	1.35468	0.486485	7.92017e-06	0.000401063
Tmem65	0.491992	0.687128	0.481943	5.93046e-05	0.00225713
Dner	0.856999	1.18859	0.471887	4.94036e-05	0.00191725
Sh3kbp1	0.800706	1.09998	0.458137	1.1892e-05	0.000562151
Hmgb1	7.86385	10.7476	0.450706	7.81904e-24	5.14725e-21
Zfp503	1.16844	1.59671	0.45052	4.61937e-05	0.00181647
Rbms1	1.16883	1.58815	0.44228	7.67362e-05	0.00287139
Lrrc59	0.743414	1.00911	0.440844	2.95411e-05	0.00123989
Mapk3	1.78492	2.41167	0.434171	4.3367e-07	2.8443e-05
Arhgdig	2.28885	3.09251	0.434152	1.6231e-09	1.63915e-07
Sqle	1.22155	1.64943	0.433252	3.48005e-06	0.000192094
1700037H04Rik	0.944881	1.268	0.424356	1.79722e-05	0.000810754
Atp1b1	3.53711	4.73177	0.419807	6.52458e-08	4.99862e-06
Tuba1b	15.2192	20.3556	0.419527	1.31944e-25	1.11675e-22
Them4	0.809118	1.07808	0.414045	3.74328e-05	0.00151874
Msmo1	1.25793	1.6618	0.40169	1.22087e-05	0.000572551
Plppr1	1.10323	1.45735	0.401607	3.75114e-05	0.00151874
Dclk1	2.91619	3.84713	0.399697	8.11809e-12	1.15433e-09
Arl4a	1.63352	2.15296	0.398335	1.53069e-05	0.000699396
Dctpp1	0.8357	1.0961	0.391326	0.000202542	0.00663542
Lrrc58	0.828197	1.08563	0.390488	0.000101893	0.00367352
Rpl12	7.02875	9.20806	0.389629	2.30253e-19	9.50752e-17
Tppp3	7.04999	9.23315	0.389201	1.05125e-13	2.07609e-11
Smad1	0.71389	0.934711	0.388819	0.00012606	0.00441932
1810058I24Rik	1.62271	2.12443	0.388666	2.69505e-05	0.00115985
Hoxd9	0.593804	0.77575	0.385605	3.99214e-05	0.00160172
Mpc2	1.54516	2.01668	0.384227	8.35542e-07	5.21085e-05
Hmgcs1	2.70236	3.52696	0.384204	6.16688e-08	4.80746e-06
Id2	4.80474	6.2422	0.377596	4.07922e-10	4.6477e-08
Cd81	3.15687	4.06957	0.366382	4.53768e-08	3.60057e-06
Acat1	1.45369	1.86889	0.362461	0.000162281	0.00544224
Fgf13	1.58296	2.02566	0.355765	9.89493e-05	0.00358972
Ntm	0.853917	1.09175	0.354474	1.2039e-05	0.000566418
Prdx6	1.8512	2.36021	0.350453	2.66968e-06	0.000150161
Ndufb4	1.85426	2.34659	0.339723	1.41108e-05	0.00065314
Cnn3	2.94977	3.71356	0.332203	3.33521e-07	2.22023e-05
Mif	9.05781	11.3933	0.330957	1.15526e-14	2.85188e-12
Rps27l	1.65895	2.0826	0.328116	6.36878e-06	0.000330025
Dcx	5.08404	6.35453	0.321808	1.16819e-09	1.20718e-07
Anp32b	1.56278	1.94236	0.313697	0.000284487	0.00890224
Ppia	20.3978	25.294	0.31038	1.0134e-27	9.48008e-25
Tkt	1.43293	1.77234	0.306691	0.000120912	0.00424721
Sh3bgrl3	3.26821	4.03255	0.303191	6.55953e-08	5.00382e-06
Txndc17	2.12577	2.61804	0.300506	2.74941e-05	0.00118039
Uchl1	13.7637	16.9034	0.296446	1.05704e-15	2.80416e-13
Eif5a	6.65668	8.1596	0.293696	4.35587e-12	6.346e-10
Calm2	26.0077	31.8202	0.291004	7.27855e-23	4.3123e-20
Nap1l1	2.55889	3.12912	0.290241	1.31411e-06	7.89087e-05
Prdx1	3.79756	4.63012	0.285976	9.12156e-07	5.62939e-05
Rap1b	2.09247	2.53811	0.278547	0.000106276	0.00380838
Rac3	4.65546	5.64338	0.277634	7.25194e-08	5.43865e-06
Pfn1	3.35765	4.06706	0.276534	3.5629e-07	2.36295e-05
Idh1	2.2737	2.74946	0.274106	1.29832e-05	0.000606327
Bex4	1.49954	1.80851	0.270276	0.000306089	0.0094288
Arhgdia	2.68046	3.21783	0.263603	1.80501e-05	0.000812208
Tspan17	2.36634	2.83659	0.261495	1.1774e-05	0.000558055
Sema3c	2.31338	2.76929	0.259512	0.000205683	0.00669563
Dynll1	10.6583	12.7378	0.257143	1.82137e-08	1.56391e-06
Tubb2a	8.73226	10.4125	0.253887	5.29619e-08	4.14689e-06
Sncg	21.2962	25.3688	0.252457	9.75742e-07	5.98029e-05
Ran	3.83121	4.56045	0.251375	2.92445e-06	0.000162944
Atox1	2.60787	3.09571	0.247398	7.86554e-05	0.00291862
Rpl22l1	2.95084	3.49069	0.242388	6.29187e-05	0.00238447
Ranbp1	4.8659	5.75136	0.241197	1.60065e-06	9.48329e-05
Fabp5	9.71545	11.3545	0.22491	3.08955e-07	2.07221e-05
Edf1	4.2747	4.99435	0.224474	7.58111e-06	0.00038499
Srsf2	3.15581	3.68062	0.221939	9.93167e-05	0.00359522
Nop10	2.58135	2.99877	0.216248	0.000285245	0.00891027
Tuba1a	137.464	159.095	0.210839	1.29237e-14	3.14666e-12
Nefl	83.2432	96.1092	0.207343	9.12174e-14	1.82168e-11
Nefm	60.1082	69.3355	0.206031	7.07927e-09	6.69292e-07
Tbca	4.71765	5.43752	0.20488	2.78696e-05	0.0011879
Rps2	13.9873	16.0775	0.200927	5.81604e-10	6.46089e-08
Rps25	8.10635	9.29651	0.197638	7.57342e-08	5.63221e-06
Dynlrb1	5.79803	6.64673	0.197082	5.27378e-06	0.00028149
Nme1	6.2598	7.14467	0.190753	7.33204e-06	0.000375561
Nedd8	5.37406	6.09698	0.182082	2.4767e-05	0.00108426
Rpl10a	11.7139	13.2486	0.177612	9.1232e-09	8.44561e-07
Sepw1	8.67964	9.81426	0.177245	9.36452e-06	0.000462347
Anapc5	5.51383	6.22283	0.174516	0.000242616	0.00768684
Tmsb4x	38.7669	43.7445	0.174276	1.82403e-06	0.000106296
Gpx4	5.53605	6.23487	0.171503	9.04465e-05	0.00332836
Rplp2	15.3037	17.2305	0.171084	5.12051e-10	5.72402e-08
Tagln3	6.76288	7.61293	0.170813	0.000294406	0.00913225
Cd24a	29.5543	33.2569	0.170285	9.63044e-06	0.000471547
Atp5j2	6.95417	7.82233	0.169721	0.000210813	0.00682323
Rps12	9.43656	10.6054	0.168467	1.98698e-05	0.000885129
Rps19	29.0693	32.5273	0.162155	4.2994e-11	5.57792e-09
Atpif1	16.6867	18.6214	0.158263	1.63927e-06	9.67988e-05
Rpsa	15.6477	17.4057	0.15361	1.02718e-07	7.50618e-06
Calm3	7.09212	7.88867	0.153565	6.17219e-05	0.00234411
Rpl19	18.0136	20.0334	0.153323	3.77651e-08	3.05108e-06
Rpl21	18.6145	20.6923	0.152667	4.13606e-08	3.32644e-06
Serf1	8.71582	9.68278	0.151784	9.86441e-05	0.00358972
Calm1	17.6322	19.5829	0.151379	5.43971e-06	0.000287754
Hint1	10.7166	11.8999	0.151107	2.65281e-06	0.000149686
Rpl36al	5.70345	6.31402	0.146726	0.000242619	0.00768684
Rpl38	12.4923	13.7482	0.138203	9.62334e-06	0.000471547
Rplp1	19.7772	21.7482	0.137054	6.81721e-08	5.17816e-06
Rps10	12.9875	14.2456	0.133391	1.04109e-05	0.000504204
Hspa8	30.527	33.4755	0.133018	1.04086e-06	6.35748e-05
Ybx1	20.131	21.9107	0.122212	2.02843e-05	0.000896848
Rpl3	24.9858	27.1211	0.118305	1.15261e-05	0.000549238
Stmn2	46.8509	50.81	0.117038	5.46993e-05	0.00210438
Rps20	13.875	15.0088	0.113319	9.67852e-05	0.00353236
Rpl14	25.1182	27.0676	0.107834	6.43978e-07	4.10254e-05
Rps17	17.6975	19.0517	0.106371	3.37374e-05	0.00139453
Rpl23	21.3072	22.6392	0.0874786	0.000221783	0.00711547
Rps18	28.8926	30.6644	0.0858656	2.95776e-05	0.00123989
Rps8	34.5128	36.5284	0.0818864	0.000206751	0.00671809
Tubb5	92.5735	88.4341	-0.0659969	2.00404e-05	0.000888273
Stmn1	46.5868	43.9071	-0.0854667	3.73768e-05	0.00151874
Actg1	86.1225	81.1196	-0.0863401	0.000171392	0.00571541
Rps7	25.2432	23.5089	-0.102686	3.88219e-05	0.00156467
Snrpn	13.0018	11.9214	-0.12516	0.000320383	0.00980118
H3f3a	22.6079	20.2691	-0.157542	9.2875e-09	8.50907e-07
Pfdn5	7.36228	6.58998	-0.159878	0.000288672	0.00900149
Atp6v1g1	9.16448	8.09742	-0.178591	2.25713e-06	0.000128997
Cox7a2l	10.3964	9.13068	-0.187296	4.16076e-06	0.000226157
Meg3	104.412	91.6508	-0.188065	4.79901e-10	5.39859e-08
mt-Nd4	23.1193	20.2043	-0.194437	1.7015e-05	0.000771491
Dnajb6	5.2302	4.56995	-0.194688	5.58957e-05	0.00214114
Crmp1	8.57688	7.49133	-0.195231	2.98473e-05	0.00124825
Eif4a2	11.2089	9.79022	-0.195232	2.32852e-07	1.59796e-05
Ndn	9.63864	8.39213	-0.199794	8.70421e-06	0.000433358
Ina	19.0404	16.5731	-0.20022	1.246e-09	1.27279e-07
Xist	17.4374	15.0737	-0.210153	6.77843e-10	7.34633e-08
Hmgn1	5.65034	4.8587	-0.217766	3.05852e-05	0.00127611
mt-Nd1	39.1403	33.5376	-0.222876	4.01815e-05	0.00160491
Snhg11	24.3652	20.8696	-0.223418	2.58035e-08	2.16336e-06
H3f3b	37.804	32.3366	-0.225369	1.58638e-18	5.42236e-16
Tspan13	5.8939	5.0412	-0.225455	3.60572e-05	0.00147329
mt-Co2	10.2335	8.74588	-0.226621	8.19741e-06	0.000411584
mt-Cytb	39.834	33.9566	-0.23031	3.84851e-06	0.000210472
Marcks	5.59771	4.7708	-0.230605	2.09577e-05	0.000922035
mt-Atp6	42.0698	35.6628	-0.238366	1.65101e-06	9.71691e-05
Hmgb3	4.5685	3.86816	-0.240076	5.78826e-05	0.00220774
mt-Co3	68.3547	57.7491	-0.243243	4.6605e-08	3.68159e-06
Nono	4.53907	3.7912	-0.259741	1.9533e-06	0.000112988
Araf	2.64444	2.20743	-0.260593	0.000141946	0.00488943
Hdgfrp3	3.23638	2.69716	-0.262942	0.00010393	0.00373939
Malat1	140.185	115.688	-0.277082	1.61843e-08	1.41704e-06
Nnat	33.0789	27.2201	-0.28124	1.44906e-18	5.05012e-16
Mapk8ip1	3.43542	2.82491	-0.282282	0.000161372	0.00542197
Fxyd6	11.3292	9.29767	-0.285109	1.00811e-10	1.22727e-08
Chd3os	3.71256	3.04283	-0.287	3.72649e-05	0.00151874
Hsbp1	5.83416	4.75867	-0.293966	6.8837e-08	5.20642e-06
Jun	5.28367	4.28938	-0.300772	1.04602e-05	0.000505218
Ndufs2	3.18952	2.58666	-0.302244	1.52294e-06	9.0531e-05
Kmt2e	1.68204	1.36234	-0.30413	0.000149151	0.00505918
Cbx1	1.30475	1.05482	-0.306777	0.00023984	0.00763965
Dgcr6	1.60481	1.28674	-0.318681	1.15245e-05	0.000549238
Samd10	1.76138	1.41036	-0.320638	0.000220776	0.00709598
Ttc28	2.11603	1.69065	-0.323784	0.000183149	0.006062
Ankra2	1.45098	1.15731	-0.326256	3.58658e-05	0.00146885
mt-Co1	38.5233	30.6069	-0.331877	1.33514e-22	7.6551e-20
Tsc22d1	7.6736	6.04773	-0.343509	7.36751e-10	7.84132e-08
Cmip	1.43651	1.1311	-0.344836	9.41222e-05	0.00344934
Cnpy2	1.0943	0.85673	-0.353101	5.6758e-05	0.0021695
Btg1	6.529	5.06427	-0.366508	1.09659e-07	7.92308e-06
Cirbp	5.6548	4.36806	-0.372483	3.40797e-12	5.13333e-10
Ivns1abp	1.99093	1.53026	-0.379661	0.000113891	0.00406484
Fxyd7	7.06554	5.42862	-0.380213	1.04095e-09	1.08198e-07
Hp1bp3	1.22795	0.942693	-0.381391	0.000308493	0.00948644
Rbfox2	3.14791	2.40544	-0.388089	3.23105e-08	2.63434e-06
Rbp1	7.33845	5.6033	-0.389197	2.73149e-08	2.27932e-06
Mthfd2l	1.59085	1.20833	-0.396776	0.000171864	0.00572044
Afap1	1.63794	1.24054	-0.400915	0.00011891	0.00420179
Klhdc2	1.90308	1.43718	-0.405097	1.3436e-06	8.04077e-05
Nrp1	4.10909	3.09679	-0.408046	9.39164e-09	8.56036e-07
Map1b	53.2415	39.9822	-0.413194	1.74773e-21	8.39572e-19
Arl6ip1	3.11015	2.33033	-0.416449	6.35685e-08	4.8912e-06
Nap1l5	3.65396	2.72936	-0.420896	7.80756e-08	5.78215e-06
Gria2	2.07372	1.53806	-0.431116	1.99412e-05	0.000886087
Sh3bgrl	3.1997	2.36333	-0.437117	1.35913e-09	1.38041e-07
Nsg2	1.67302	1.22113	-0.454243	1.03044e-07	7.50618e-06
Zfos1	6.23089	4.51984	-0.463168	1.5603e-12	2.59186e-10
Rp9	1.41782	1.02412	-0.469285	2.43367e-07	1.66369e-05
Rem2	1.66216	1.20044	-0.469499	4.90363e-06	0.000264112
Amn1	0.974653	0.696398	-0.484977	8.76741e-05	0.00323303
Ubald2	2.87751	2.03388	-0.500587	5.68011e-11	7.19483e-09
Nhlh2	3.18359	2.2088	-0.527393	1.16107e-10	1.38503e-08
Elavl4	2.45986	1.7064	-0.527621	1.24313e-11	1.72621e-09
Ldb2	2.36541	1.63497	-0.532826	3.08944e-07	2.07221e-05
Clic1	2.06663	1.42767	-0.533617	4.17772e-10	4.72961e-08
Ndrg3	1.05184	0.726483	-0.533918	4.17362e-05	0.00166327
Gpm6a	1.29872	0.888769	-0.547215	4.91394e-07	3.1876e-05
Wdfy1	0.860754	0.588858	-0.54768	9.19676e-06	0.000455329
Usp29	0.784096	0.536277	-0.548051	2.75643e-05	0.00118055
Myt1l	1.87336	1.27242	-0.558055	9.60028e-06	0.000471547
Rab3c	2.45498	1.6617	-0.563048	3.40307e-11	4.44751e-09
Psd	0.909721	0.615363	-0.563987	1.92028e-05	0.000860858
Lbh	1.08994	0.735639	-0.567181	4.3856e-07	2.8658e-05
Ndnl2	0.960923	0.647345	-0.569886	3.36859e-05	0.00139453
Tshz2	4.27897	2.8724	-0.575004	1.1217e-10	1.35626e-08
Sorbs2	0.626933	0.414412	-0.597245	8.70674e-05	0.00321733
Ptprd	0.882302	0.574889	-0.61799	2.51022e-06	0.000142091
Hoxc9	3.87774	2.51372	-0.62539	2.73749e-12	4.30585e-10
Ifngr2	3.10549	2.00806	-0.629021	6.55111e-15	1.63999e-12
Xpr1	3.33138	2.14067	-0.638058	4.4788e-14	9.70807e-12
Tnik	2.24345	1.43384	-0.645835	2.72063e-12	4.30585e-10
A730017C20Rik	2.35503	1.50053	-0.650272	5.53676e-11	7.07988e-09
Kcnip4	3.10956	1.94822	-0.674556	1.73706e-13	3.24995e-11
Zbtb20	2.04004	1.27381	-0.67944	5.70932e-11	7.19483e-09
Hap1	1.0042	0.624268	-0.685807	3.46944e-06	0.000192094
Cpe	7.51867	4.6517	-0.692718	2.97541e-31	3.52567e-28
Trp53i11	0.871864	0.539106	-0.693535	9.47271e-07	5.82588e-05
Camk2d	0.896557	0.551768	-0.700334	5.14469e-06	0.000275427
Ssbp3	2.09679	1.28628	-0.704974	1.38773e-12	2.37168e-10
Tmtc4	0.796296	0.488324	-0.705467	6.40552e-07	4.09539e-05
Lingo1	0.656995	0.397888	-0.72352	1.1692e-05	0.00055565
Ppp2r2b	3.55167	2.14998	-0.724176	2.83545e-19	1.09559e-16
Khdrbs3	1.1152	0.673969	-0.72655	1.81187e-10	2.1187e-08
H1f0	2.38946	1.44171	-0.728902	6.83089e-10	7.35832e-08
Dpf1	0.713618	0.428496	-0.735872	0.000147713	0.00502959
Fam126a	0.500283	0.29957	-0.739853	0.000159011	0.00535277
Dab1	1.75276	1.0406	-0.752212	1.5315e-13	2.94942e-11
Jmjd1c	0.673487	0.397621	-0.760258	6.54007e-05	0.00246801
Sat1	0.949336	0.560012	-0.76146	0.000226348	0.00724883
Kif26b	0.706639	0.414665	-0.76903	4.20927e-07	2.77095e-05
Mapk10	0.860014	0.50269	-0.77469	2.61939e-05	0.00113277
Clvs1	0.496381	0.288924	-0.78076	0.000216914	0.00698448
Hoxc4	0.423361	0.2417	-0.808671	0.000186063	0.00614701
Nrxn1	1.6826	0.960132	-0.809383	1.63726e-12	2.69451e-10
Rgma	0.598466	0.341327	-0.810116	1.08357e-05	0.000519121
Rbfox3	0.574553	0.320436	-0.842403	1.30001e-05	0.000606327
Mast4	2.49388	1.3882	-0.845171	2.25446e-13	4.17404e-11
Cit	0.721681	0.396064	-0.86563	1.31031e-06	7.89087e-05
Kitl	3.12753	1.70896	-0.871903	6.02651e-07	3.86697e-05
Mir124-2hg	0.685529	0.373046	-0.877864	3.49277e-05	0.00143705
Pclo	0.530159	0.287867	-0.881022	2.81193e-06	0.000157168
Cited2	2.91373	1.56244	-0.899064	2.00541e-16	5.74906e-14
Crabp2	1.54121	0.821179	-0.908297	4.76668e-06	0.000257517
Rgmb	0.358707	0.18936	-0.921675	5.35998e-05	0.00206656
Ebf1	13.2208	6.94173	-0.92944	3.24394e-28	3.20321e-25
Arl13b	0.454128	0.237701	-0.933954	0.000166995	0.00557927
Tshz1	1.64226	0.857278	-0.937849	1.22071e-07	8.7842e-06
Dapk1	0.340165	0.174518	-0.962859	4.84158e-05	0.00188842
Peg3	1.52057	0.778199	-0.966402	8.76707e-14	1.77075e-11
Arhgap20	0.894546	0.457439	-0.967575	2.45538e-09	2.39791e-07
Homer2	0.339116	0.172119	-0.97837	0.000127686	0.00444997
Cttnbp2	0.708467	0.356606	-0.990371	4.7261e-08	3.71689e-06
Rnd3	1.19985	0.588576	-1.02755	1.71812e-13	3.24872e-11
Cdh13	1.04613	0.510653	-1.03465	7.76349e-14	1.60452e-11
Meis3	1.05785	0.515676	-1.03659	2.02268e-11	2.70309e-09
Fam155a	0.846004	0.410553	-1.0431	2.77624e-11	3.68245e-09
Pcdh10	2.12119	1.02919	-1.04336	1.22352e-20	5.57609e-18
B3gat1	0.985498	0.475715	-1.05076	6.04524e-10	6.6326e-08
Tox2	0.30485	0.146052	-1.06162	0.00011675	0.00414193
Fam43a	0.461207	0.217043	-1.08743	1.72011e-05	0.000777945
Pcdh9	0.579638	0.272481	-1.089	5.1916e-05	0.00201036
Asic4	0.783349	0.365579	-1.09947	9.21601e-09	8.48732e-07
Magi1	0.64342	0.296762	-1.11645	2.51505e-08	2.1186e-06
Serpini1	0.936747	0.428244	-1.12922	3.06015e-12	4.68888e-10
Flrt3	0.253577	0.114527	-1.14674	0.000181218	0.00600926
Serpine2	0.474702	0.212879	-1.15699	4.37727e-05	0.00172893
Negr1	0.504959	0.224263	-1.17097	3.17003e-07	2.1182e-05
Bcl2	1.63164	0.722791	-1.17467	2.45487e-19	9.69619e-17
Prr13	0.831533	0.365421	-1.18621	3.49421e-14	7.67702e-12
Errfi1	0.811068	0.355186	-1.19125	3.84214e-12	5.73867e-10
Pou2f2	2.49182	1.0646	-1.22689	3.19316e-24	2.27021e-21
Gm2464	0.260275	0.110397	-1.23733	6.40459e-05	0.00242203
Tgfb2	0.954814	0.404574	-1.23882	1.89579e-09	1.88244e-07
Hoxc8	4.35647	1.83714	-1.2457	4.23573e-16	1.15824e-13
Tshz3	0.428657	0.176262	-1.2821	2.61078e-05	0.00113181
Epha3	0.220802	0.0907191	-1.28327	0.000289747	0.0090192
Cntnap5a	0.256738	0.10404	-1.30317	1.97608e-05	0.000882484
Itm2c	0.335212	0.134921	-1.31295	7.75526e-07	4.85359e-05
Hoxc6	0.583543	0.234392	-1.31591	1.70308e-09	1.7102e-07
Smarca2	1.45767	0.577502	-1.33576	2.12142e-20	8.97766e-18
Camk2n1	2.13852	0.834522	-1.35759	3.08689e-30	3.42915e-27
Syt17	0.445014	0.17344	-1.35942	2.2141e-06	0.000126947
Ralyl	1.02281	0.394741	-1.37356	3.8455e-17	1.15847e-14
Rnf152	0.493577	0.188964	-1.38516	1.9178e-09	1.89372e-07
Orai1	0.162672	0.0609945	-1.41521	0.000198426	0.00651907
Gsg1l	0.170744	0.0630544	-1.43717	0.000127136	0.0044395
Tmeff2	1.0421	0.3786	-1.46074	2.02107e-10	2.34788e-08
Prss12	0.208718	0.0744557	-1.4871	4.89562e-05	0.00190404
Nptx1	0.492225	0.174801	-1.49361	2.98832e-10	3.44898e-08
Sox4	7.42447	2.60316	-1.51202	1.12246e-51	3.99013e-48
Kcnd2	0.181818	0.060849	-1.57919	0.000300043	0.00929088
Dgkb	0.313303	0.10269	-1.60926	4.94206e-06	0.000265378
Adcyap1	0.854919	0.271419	-1.65526	4.95131e-19	1.83343e-16
Nrxn3	1.1647	0.360595	-1.69151	1.30314e-18	4.63241e-16
Adra2a	0.152156	0.0446225	-1.76971	0.000172315	0.00572473
Pip5k1b	0.215088	0.0628564	-1.77479	4.36618e-05	0.00172839
Gpr22	0.237045	0.0683472	-1.79421	3.13446e-05	0.0013023
Dmd	0.439718	0.122406	-1.84491	1.82709e-11	2.4602e-09
Wscd2	0.4624	0.127444	-1.85927	1.54324e-13	2.94942e-11
Gm38112	0.319577	0.0786247	-2.02311	1.09554e-08	9.8843e-07
Lifr	0.1595	0.0387978	-2.0395	6.65633e-06	0.000343923
Inadl	0.187489	0.0401304	-2.22404	1.75942e-06	0.000103208
Col8a1	0.282647	0.0590913	-2.25799	1.29215e-06	7.8118e-05
A830018L16Rik	0.492772	0.10047	-2.29415	3.49859e-14	7.67702e-12
Pcp4	0.386361	0.0779201	-2.30988	1.08867e-07	7.898e-06
Adamtsl1	0.203258	0.0374545	-2.4401	1.66863e-08	1.45383e-06
Prmt8	0.215081	0.0394294	-2.44754	1.21791e-08	1.09329e-06
Rgcc	1.53856	0.222614	-2.78896	1.05737e-38	2.6848e-35
Adamts9	0.25937	0.0363765	-2.83393	2.64173e-12	4.24569e-10
C1ql3	0.277907	0.0369248	-2.91194	1.40571e-08	1.24766e-06
Brinp3	0.310402	0.0375991	-3.04536	7.31168e-10	7.82878e-08
Kcna1	0.257141	0.0301091	-3.09429	3.1189e-08	2.56645e-06
Vwc2	0.308744	0.0328743	-3.23138	6.06113e-11	7.5336e-09
Vsnl1	0.492956	0.041239	-3.57938	1.42158e-14	3.36895e-12
