# Supplementary material for: The histone demethylase Kdm6b regulates subtype diversification of mouse spinal motor neurons during development
Source: Nat Commun. 2022 Feb 17;13:958. doi: 10.1038/s41467-022-28636-7 (PMC8854633; doi:10.1038/s41467-022-28636-7)
Supplement: Supplementary file 6 — Supplementary Dataset 3 [file 41467_2022_28636_MOESM6_ESM.xlsx]

## Sheet: MC0-MC12_enriched genes
MC0_pMN	MC1_nbMN	MC2_MMC	MC3-MMC-Zfhx4+	MC4_HMC	MC5_LMCm	MC6_LMCl	MC7_LMCd	MC8_PGC-Isl1+	MC9_PGC-Isl1-	MC10_V2IN	MC11_V3IN	MC12_ND
Sparc	Mfap4	Lmo4	Uts2	Klf5	Isl1	Foxp1	Ppp1r1c	Lrp1b	Ebf1	Shox2	Nkx2-2	Prdm6
Sox2	Neurod2	Slit2	Sp8	C1d	Foxp1	Aldh1a2	Nexn	Nefm	Kcnip4	Sox14	Uncx	Lix1
Acot1	Ebf2	Lhx3	Zfhx3	Kcnab1	Lmo1	Lhx1os	Cpne4	Zeb2	Mast4	Nrn1	Sim1	Lsamp
Zfp36l1	St18	Mecom	Zfhx4	Hs3st5	Aldh1a2	Lhx1	Gfra3	Gnas	Rgcc	Vsx2	Dmrtb1	Onecut2
Slc1a3	Btbd17	Pou3f1	Bhlhe22	Rbms3	Unc5c	Cd24a	Mgat4c	Nos1	Kitl	Gbx2	Sall1	Sncg
Apela	Nup62cl	Casz1	Ldb2	Lsamp	Lypd1	Ret	Pou3f1	Pbx3	Bcl2	Zfhx4	Slc17a6	Ppp2r2b
Rfx4	Neurod6	Gm17750	Ndn	Crabp1	Sst	Polr2m	Cdh12	Nefl	Gap43	Tmem163	Tmem163	Mpped2
Ednrb	Mfng	Lhx4	Calm2	Spock3	Irx6	Syt4	Pde4b	Ntng1	Celf4	Sox21	Rmst	Atp2b1
Wls	Dll1	Rasgef1c	Lhx3	Rbp1	Lrp1b	Crabp2	Isl1	Kcnip4	Pcdh10	Igfbpl1	Synpr	Spock1
Pon2	Pxylp1	Irx5	Hmgb3	Lrrtm3	Igfbp2	Arhgap36	Ptn	Scg2	Fxyd6	Zfhx3	Tmem255a	A730046J19Rik
Notch1	Gm3764	Nacc2	Cpne5	Vstm2l	Npy	Ntm	Pex5l	Tppp3	Creb5	Bhlhe22	Nrn1	Kcnd2
Mgst1	Nhlh1	Ina	Slc9a3r1	Ptn	A730046J19Rik	S100a10	Klhl5	Unc5c	Cxxc5	Slc17a6	Olig3	Tagln2
Fgfr3	Nptx2	Irx3	Igfbp5	Gabra2	AI593442	Prph	Pcdh17	Gpx3	Ifngr2	Hoxb9	Hoxb9	Sez6
Gsta4	Neurod4	Crnde	Rmst	Chd3	Id4	Rbfox1	Rgs4	Ccdc92	Nefm	Reln	Pou3f2	Rxrg
Gpx8	Rhbdl3	Crmp1	Ppp1r14c	Uts2b	Socs2	Socs2	Cadm2	Cadm1	Cpe	Mpped2	Zfhx4	Rbms3
Cxcr4	Ezr	Mnx1	Gm2694	Stmn4	Rgs4	Mafb	Fign	Ntrk3	Pou2f2	2700069I18Rik	Robo3	Uts2b
Sepp1	Hes1	Bcl11a	Mn1	Klf6	Hoxc5	D930028M14Rik	Ubash3b	Cacna1e	Btg1	Calb2	Cdkn1c	Isoc1
Vit	Chrna3	Neurod1	Pou3f1	Nfia	Onecut2	Hoxc6	Foxp1	Lmo1	Xpr1	Hoxb8	Rgs7bp	Scn9a
Ntn1	Lhx4	Epha5	Meis2	Isoc1	Crabp2		Plcb1	Prkce	March11	Lhx3	Gal	Mgst3
Fam181a	Rasl11a	Fgf9	Pou3f2	Isl1	Nefl		Nefl	Creb5	Ldb2	Rnd3	Hoxa9	Pcsk1n
Id3	Klhl35	Apbb2	Nova1	Prph	Vstm2l		Tmsb4x	Rab15	Jun	Mir124-2hg	Car10	Selm
Ttyh1	Cntn2	Ddah1	Spock3	Hoxd9	Ntf3		Syt4	Id2	Khdrbs3	Hoxb2	Cnr1	Ngfr
Tead2	Lfng	Kctd12	Rarb		Ogfrl1		Lypd1	Celf4	Nr2f1	Hist3h2ba	2010107G23Rik	Ppm1h
Sall3	Mnx1	Epha3	Alcam		Chchd10		Chodl	S100a11	Hoxc9	Sox11	Thsd7a	D930028M14Rik
Tgif2	Pdpn	Hmgb3	Scg2		Prph		Pcdh15	Vim	Ttc28	Scrt1	Dlk1	Ptn
Sox9	Tcf4	Fgf12	Me1		Dut		AI593442	Atp1b1	A730017C20Rik	Hoxb7	Nova1	Isl2
Hoxb5os	Neurod1	Gm2694	Ppp2r2b		Etv4		Spon1	Cxxc5	Pcp4	Chl1	Gng3	Rprm
Nrarp	Irx5	St6galnac5	Opcml		Anxa2		Fam19a5	Gpr85	Ahi1	Prdm8	3110035E14Rik	Chodl
Hes5	Irx3	Rxrg			Hoxa5		Onecut2	Nr2f2	Nr2f2	Ddx5	Igfbpl1	Tpd52l1
Pdpn	Ppp1r14a	Chodl			Mpped2		Rab15	Arhgdig	Ntng1	Rmst	Hoxa7	Clstn2
Sparcl1	Galnt14	Epha4			Hoxc10		Crim1	Lin7a	Zfos1	Hoxb5	Pantr1	Rbfox1
Phgdh	Hoxb6	Isl2					Cpne5	Plk2	Dlk1	Sp8	Lhx1os	Rhoc
Lfng	Ckb	Nwd2					Plxna4	Cartpt	Snca	Asic4	Rnf220	Isl1
Wnt7b	Plpp3	Rarb					Tagln2	Nrp2	Cited2	Phf21b	Hoxb8	Nova1
Mdk	Csrp1	Il6st					Fxyd7	Hpca	Tmeff2	Cdkn1c	Cxxc4	Jak1
Fzd2	Btg2	Sez6					Lrp1b	Uts2b		Gng3	Runx1t1	Fos
Itgb8	Igsf8	Runx1t1					B630019K06Rik			Yeats4	Klhl35	Fgf13
Moxd1	Rcor2	Kcnip1					Lmo1			Cdk4	Shd	Runx1t1
Gm3764	Crnde	Uts2b					Mafb			Cirbp	Parvb	Ddah1
Pax6	Cadm1	Atp2b1					Tle1			Maged1	Yeats4	Crim1
Fabp7	Cdk4	Slc10a4					Prph			Hoxb6	Sox11	Prph
Fam198b	Sstr2	Laptm4b					Ap1s2			Auts2	Lhx1	Vstm2l
BC024139	Synm	Alcam					Ntm			Hoxa2	Mir124-2hg	Crabp1
Lhfp	Dll3	Ptprd					Ret			Zfhx2	Phf21b	Lmo4
H19	Epha5	Rgma					Uchl1			Tshz2	Hist3h2ba	Lgals1
Col2a1	Cd9	Nell2					S100a10			Gata3	Psap	Hoxd9
Metrn	Sox9	Hist3h2a					Mgst3			Adgrg1	Vat1
Tmem123	Phlda1	Camk2n1					Cbfb			Celf2	Dpysl4
Sox21	AI854517	Snx10					Nefm			H2afy2	Hoxb7
Mmd2	Mcc	Nfia					Nrp1			Dpysl4	Onecut2
Spon1	Hnrnpa1	Ube2ql1					Dab1			Pex2	Fgf12
Fgfbp3	Gm17750	Crim1					Ppp2r2b			Hoxb4	C1ql1
Notch2	Sox4	Ngfr					Dclk1			Nkx6-2	Rprm
2810417H13Rik	Elavl4	Rab3ip					Nr2f2			Ctbp2	Trp53i11
Nes	Dlc1	Cbx3					Fgf13			Wbp5	Sox4
Plpp3	Necab3						Anxa2			Tox	Gpm6a
Ptprz1	Cald1						Tppp3			Nhlh2	Map2
Kbtbd11	Ebf3						Tshz1			Ldhb	Rgma
Serpine2	Hist1h2bc						Fos			Pou3f1	Dner
Wnt4	Hnrnpk						Unc5c			Sfpq	Elmo1
Grb10	Hmgn1						Crabp2			Elmo1	Spock1
AI854517	Mdk						Pdcd4			Lmnb1	Pou2f2
Hey1	Tspan5						Hoxc8			Cxxc4	Cited2
C1qtnf3	Acly									Gpm6a	Hoxc6
Ptch1	Pcbp4									Ubqln2	Hoxb6
Tmem47	Slc10a4									Srrm2	Sh3gl2
Ccnd2	Eif4a1									Psap	Tcf12
Ccna2	Gpm6b									Pou3f3	Khdrbs2
Sfrp2	Rnd2									Lhx4	Serpini1
Hes1	Lhx3									Cbx1	Rem2
Ccnb1	Abracl									Rab3c	Ncan
Dbi	Pdia6									Tmem178	Dok5
Fam181b	Dpysl4									Nova1	Hoxc9
Pgpep1	Tpt1									Midn	Hoxa10
Glra1	Srrm4									Rsrc1	Ndn
Sulf1	Tead2									Rnf2	Ebf1
Gnai2	Cnn3									Gstm7	Pid1
Id1	Rxrg									Id2	Zfhx3
Fndc5	Rnf121									Pantr1	Cbln1
Igfbp5	Atp6v0e									Hnrnph3	Gm17750
Serpinh1	Cthrc1									Slc38a1	Gm2694
Cald1	Epb41									Mllt3	D930028M14Rik
Jag1	St6galnac5									Hoxa9
Top2a	Ppib									Tram1l1
Hnrnpf	Tagln3									Cnr1
Timp3	Csnk1g3									Pou2f2
Pbk	Nes									Hoxa7
Rcn1	Lmo4									Sh2d3c
Kcne1l	Hoxb8									Khdrbs2
Birc5	Apbb2									Dpf1
Tcf4	Coro2b									Crabp1
Cspg5	Myt1									Ncan
Hadh	Frmpd3									Dusp26
Lrrn1	Rgma									Lamp5
Rplp0	Ppp1r14b									Runx1t1
Vim	Golim4									Taok3
H2afv	Gm2694									Bcl11a
Rps4x	Hpca									Socs2
Cenpf	Rsu1									Syt1
Ckb	Rasgef1c									Hoxd9
C130071C03Rik	Lrrn1									Hoxc9
Tpt1	Mest									Hoxa10
Cdca3	Tmem41a									Vsnl1
Pea15a	Map1a									Pcp4
Hoxb9	Manf									Hoxd10
Rps2	Traf4									Hoxc10
Igfbp2	Trp53i11									Onecut2
Nfib	Slc18a3
Btg2	Srsf2
Hoxb8	Hnrnpa2b1
Hmgn3	Smarca5
Prc1	Meis3
Msi2	Crtac1
Rgma	Hoxb9
Ezr	Ift43
Hmgb2	Srsf3
Ddr1	Thsd7a
Pttg1	Homer2
Nkx6-1	Hmgb3
Qk	Khdrbs1
Npm1	Sulf2
Slc25a5	Copz1
Hmga2	Rapgef6
Ube2c	Dpf2
Tob1	Rab3ip
Rps12	Psap
Gng5	Hnrnpab
Hmgn1	Prpsap1
Lpar6	Rcn2
Gpm6b	H2afy
Cdk4	Fam110a
H2-Ke6	Tspan3
Rab34	Psip1
Cdca8	Anp32a
Glo1	Hnrnpf
Spc25	Mfap2
Palld	Syt11
Marcks	Pdia3
Smc4	Hes6
Ephb1	Calr
Limch1	Sfpq
Siva1	Snx18
Arl4a	Clvs1
E2f5	Hnrnph3
Rpl29	Cotl1
Ctnnb1	Sfr1
Ly6h	Laptm4a
Tspan3	Cdk2ap1
Sep15	Nell2
Vangl2	G3bp1
Mfap2	Timm50
Celf2	Isl1
B9d1	Ly6e
Dcn	Rps27l
Krcc1	Zfp462
Eef1d	Ddx39b
Tagln2	Fam60a
Sulf2	3110035E14Rik
Celsr2	Hes5
Tcf3	Hnrnpm
Mrfap1	Nhlh2
Atp1a1	Nfia
Pantr1	Chodl
Hmgn2	Ralgps2
Pou3f2	Apex1
Myl12a	Clic1
Cenpa	Vim
Ost4	Acvr2b
Cnbp	Elavl2
Nudcd2	Hoxa7
Pdia6	Mvd
Pabpc1	Spsb4
2610001J05Rik
Psap
Lxn
H2afz
Rpl22l1
Laptm4a
Snx5
Odc1
Mest
Elavl1
Cks2
Cdc42se2
G3bp1
Rrm2
Tipin
Vtn
Srsf9
Sptssa
Anp32e
Id4
Ran
Rps27l
Anp32b
Tmbim6
Prdx1
Dek
Dusp23
Sfrp1
Pcp4
Ccdc34
1810037I17Rik
Hsp90b1
Tmpo
Hspa5
H2afx
