# Supplementary material for: The histone demethylase Kdm6b regulates subtype diversification of mouse spinal motor neurons during development
Source: Nat Commun. 2022 Feb 17;13:958. doi: 10.1038/s41467-022-28636-7 (PMC8854633; doi:10.1038/s41467-022-28636-7)
Supplement: Supplementary file 7 — Supplementary Dataset 4 [file 41467_2022_28636_MOESM7_ESM.xlsx]

## Sheet: MC0_pMN
gene	mean.ctrl	mean.cko	avg.logFC	p.val	p.adj	pct.ctrl	pct.cko
Uqcrb	1.50526	2.66037	0.821617	3.52322e-07	0.000894595	0.745	0.91
Gm10036	7.54847	14.2087	0.912514	3.19192e-22	2.83666e-18	0.99	1
mt-Co2	8.98229	17.4054	0.954383	5.92496e-19	3.51034e-15	0.99	1
Gm8797	5.30813	13.2263	1.31713	2.84173e-24	5.0509e-20	0.949	1
Erdr1	0.354176	1.01978	1.52571	5.65181e-08	0.000167425	0.296	0.674

## Sheet: MC1_nbMN
gene	mean.ctrl	mean.cko	avg.logFC	p.val	p.adj	pct.cko	pct.case
Chodl	2.45564	0.431309	-2.50931	1.61414e-12	2.2069e-09	0.696	0.298
Isl1	5.71107	1.10936	-2.36404	2.67211e-27	1.58314e-23	0.978	0.553
Synm	1.21131	0.245347	-2.30367	3.38734e-11	4.01378e-08	0.607	0.181
Rxrg	1.80213	0.460764	-1.96761	4.24493e-10	4.71559e-07	0.667	0.372
Grasp	0.624055	0.213387	-1.5482	2.01106e-05	0.00638297	0.437	0.181
Neurod2	5.94441	2.07902	-1.51563	1.12317e-20	4.99079e-17	0.978	0.745
Nfib	1.402	0.504452	-1.4747	4.12519e-07	0.000222185	0.6	0.277
Nhlh2	3.832	1.46009	-1.39204	8.69822e-15	1.93253e-11	0.941	0.691
Esd	1.20585	0.474375	-1.34595	1.59959e-07	0.00010154	0.681	0.404
Sema3c	2.58772	1.07899	-1.26201	3.99086e-08	2.83734e-05	0.741	0.532
Nrg1	1.8317	0.850148	-1.1074	1.1348e-05	0.00403399	0.733	0.574
Id2	4.51309	2.18929	-1.04365	1.78498e-08	1.4421e-05	0.919	0.691
Nrp2	2.36208	1.14686	-1.04237	2.63677e-07	0.00015622	0.83	0.713
Rbms1	1.66391	0.812241	-1.0346	1.1576e-05	0.00403434	0.741	0.585
Homer2	1.76885	0.965347	-0.873693	2.00255e-05	0.00638297	0.778	0.596
Ypel3	2.16796	1.2278	-0.82026	2.27803e-06	0.000987556	0.867	0.723
Atp2b1	3.94678	2.24213	-0.815803	2.77026e-05	0.00834552	0.926	0.819
Cited2	1.32831	2.33041	0.810989	1.44201e-05	0.00492889	0.63	0.84
Meis1	0.75434	1.59182	1.07739	7.26777e-07	0.000358826	0.526	0.809
Gm8797	7.80001	16.7771	1.10495	1.34677e-32	2.39375e-28	0.985	1
Gm10036	5.91239	12.9587	1.13211	5.24336e-30	4.65977e-26	0.978	1
Rnf121	2.29262	5.10922	1.1561	1.31379e-14	2.5946e-11	0.793	0.957
Pantr1	0.925032	2.08067	1.16947	1.07418e-09	1.00487e-06	0.585	0.883
Meis2	1.95875	4.77236	1.28477	6.79002e-13	1.00572e-09	0.659	0.915
Arhgap36	0.294973	0.772401	1.38877	3.22493e-05	0.00910201	0.141	0.383
Neurog2	0.284617	0.847004	1.57335	3.73645e-07	0.000207536	0.111	0.415
Lmo1	0.287134	1.05453	1.8768	3.48804e-07	0.000199988	0.126	0.426
Erdr1	0.144023	0.620516	2.10717	1.07152e-09	1.00487e-06	0.126	0.5

## Sheet: MC2_MMC
gene	mean.ctrl	mean.cko	avg.logFC	p.val	p.adj	pct.ctrl	pct.cko
Rprm	3.08023	0.403824	-2.93124	5.03822e-43	6.39638e-40	0.706	0.288
Isl2	1.59603	0.215007	-2.89204	1.85483e-63	6.59354e-60	0.793	0.238
Rxrg	1.35034	0.203201	-2.73234	3.66558e-46	5.9229e-43	0.684	0.203
Il6st	1.07401	0.197097	-2.44603	1.3942e-41	1.45767e-38	0.674	0.209
Lhx3	3.77032	0.721833	-2.38495	2.50218e-72	1.48246e-68	0.912	0.378
Isl1	3.77508	0.819612	-2.20349	3.81199e-50	7.52826e-47	0.85	0.438
Fos	0.901557	0.202089	-2.15743	1.29441e-23	5.22883e-21	0.517	0.188
Ntng1	0.628752	0.149026	-2.07692	3.33455e-21	1.07761e-18	0.464	0.166
Chodl	2.91913	0.780799	-1.90252	7.29645e-34	6.17557e-31	0.756	0.394
Plcb1	0.509004	0.144104	-1.82057	1.49509e-12	2.31076e-10	0.388	0.175
Tpd52l1	0.363773	0.110565	-1.71815	1.39866e-11	1.82792e-09	0.314	0.116
Adora1	0.370521	0.115765	-1.67836	1.05565e-10	1.21053e-08	0.335	0.138
Hoxc10	2.76033	0.870883	-1.66429	6.78254e-10	6.73479e-08	0.361	0.175
Ntf3	1.43257	0.463942	-1.62659	2.1823e-29	1.4366e-26	0.723	0.394
Rgs7bp	0.315376	0.102487	-1.62163	8.33163e-10	8.00467e-08	0.304	0.119
Arhgdig	0.869343	0.296778	-1.55054	5.81528e-16	1.34235e-13	0.542	0.294
Cbln1	1.03551	0.356529	-1.53825	4.39381e-20	1.30159e-17	0.63	0.347
Megf11	0.6203	0.213866	-1.53626	2.02434e-18	5.37024e-16	0.513	0.219
Epb41l3	0.728162	0.256588	-1.50481	4.90995e-20	1.43065e-17	0.571	0.272
Gjd2	0.302496	0.107549	-1.49192	6.83259e-08	4.74385e-06	0.275	0.122
Lifr	0.561279	0.201008	-1.48147	4.12697e-09	3.50163e-07	0.392	0.219
Ebf2	0.635445	0.239259	-1.40919	8.28395e-07	4.38211e-05	0.363	0.222
Lsamp	0.751679	0.292357	-1.36238	9.48731e-10	8.96954e-08	0.456	0.288
Fam163a	0.385964	0.150237	-1.36123	3.74298e-10	3.89051e-08	0.357	0.162
Sox5	0.41631	0.163268	-1.35041	7.19768e-07	3.84179e-05	0.324	0.181
Chat	0.295079	0.116376	-1.3423	7.81409e-08	5.34183e-06	0.302	0.141
Fblim1	0.367894	0.145675	-1.33654	1.78536e-08	1.36193e-06	0.324	0.156
Snx18	0.448408	0.188674	-1.24891	1.502e-10	1.66853e-08	0.396	0.197
Gabra2	0.302458	0.127786	-1.24301	7.13884e-07	3.82186e-05	0.285	0.141
Fgf9	1.19066	0.503114	-1.24281	1.13309e-18	3.05144e-16	0.69	0.422
Atp2b1	8.95015	3.87464	-1.20785	7.32733e-66	3.2559e-62	0.996	0.978
Gm5868	0.614203	0.267181	-1.2009	1.46645e-11	1.90254e-09	0.499	0.291
3830406C13Rik	0.402498	0.175328	-1.19892	8.19837e-10	7.91944e-08	0.4	0.209
Khdrbs2	1.31327	0.574463	-1.19287	6.84864e-16	1.56061e-13	0.678	0.472
Chchd10	0.457742	0.202481	-1.17675	1.43593e-07	9.31467e-06	0.394	0.241
Creg2	0.324678	0.144918	-1.16378	2.0813e-08	1.5675e-06	0.333	0.153
Shroom2	0.338665	0.1512	-1.1634	5.6682e-07	3.12877e-05	0.308	0.162
Rhoc	0.344494	0.15596	-1.1433	1.85608e-06	8.86828e-05	0.32	0.184
Jph4	0.409051	0.185597	-1.14011	6.72727e-09	5.48489e-07	0.39	0.206
Cux2	0.336306	0.153948	-1.12733	0.000118215	0.00342767	0.283	0.175
Kdm6b	1.08909	0.501641	-1.1184	1.28509e-07	8.36673e-06	0.559	0.419
Nptx2	0.838177	0.38611	-1.11824	1.76709e-10	1.92689e-08	0.53	0.341
Igfbp5	0.815375	0.377388	-1.11142	2.34929e-06	0.000109597	0.349	0.203
Hprt	0.774311	0.360425	-1.10321	2.05788e-16	4.94281e-14	0.606	0.303
Rarb	1.55882	0.725807	-1.1028	1.73412e-20	5.22411e-18	0.786	0.603
B3gat1	0.263179	0.123296	-1.09392	9.06538e-05	0.00272176	0.269	0.159
Ube2ql1	2.33078	1.0927	-1.09292	1.90453e-26	9.14895e-24	0.877	0.753
Ppp2r2c	0.745469	0.350172	-1.09008	7.86387e-12	1.06696e-09	0.55	0.344
Slc35f1	0.42618	0.200313	-1.08921	1.59753e-07	1.01772e-05	0.388	0.234
Lhx4	2.1479	1.01093	-1.08725	6.53048e-27	3.31637e-24	0.887	0.594
Slc6a15	0.507043	0.240069	-1.07866	1.98312e-09	1.75363e-07	0.464	0.272
Mecom	2.05454	0.972945	-1.07839	3.45487e-27	1.86082e-24	0.86	0.522
Mpped2	1.61336	0.772457	-1.06254	4.34977e-08	3.10493e-06	0.595	0.453
Sh3gl2	0.394529	0.189064	-1.06126	2.3741e-05	0.000855927	0.347	0.231
Camk2b	0.233634	0.11227	-1.05728	0.000349601	0.00853357	0.244	0.147
Hmgn5	0.217003	0.105212	-1.04442	0.000147284	0.00412256	0.207	0.109
Fstl5	0.28312	0.137353	-1.04353	3.32484e-05	0.00114749	0.287	0.172
Pcdh7	1.63697	0.795277	-1.0415	1.9545e-21	6.55459e-19	0.809	0.556
Frmpd3	0.317218	0.154624	-1.03671	1.83147e-05	0.000694083	0.306	0.178
Fabp3	0.623291	0.304893	-1.0316	1.31693e-08	1.0177e-06	0.47	0.312
Nefm	17.862	8.74458	-1.03043	8.83105e-44	1.30803e-40	0.998	0.994
Me1	1.21267	0.5944	-1.02868	2.02112e-16	4.921e-14	0.719	0.534
Dtx1	0.408092	0.200543	-1.02498	4.21333e-08	3.01967e-06	0.419	0.244
Pgap1	0.544763	0.272415	-0.999822	1.68225e-07	1.04913e-05	0.444	0.278
Nlgn1	0.41831	0.209879	-0.995016	2.8392e-06	0.000130735	0.368	0.231
Iqsec3	0.650655	0.326499	-0.994815	2.26153e-11	2.83073e-09	0.55	0.316
Chn2	0.209079	0.105258	-0.990118	0.00036326	0.00879644	0.222	0.125
Tnr	0.250766	0.126558	-0.986548	6.46087e-05	0.00204698	0.277	0.159
Hoxd9	0.887541	0.452389	-0.972251	1.85083e-05	0.000697775	0.314	0.184
Epha5	3.31789	1.70947	-0.956715	9.15393e-34	7.39554e-31	0.959	0.809
Cplx1	1.42748	0.735679	-0.956321	2.97682e-16	7.05467e-14	0.764	0.594
Hoxa10	0.697989	0.360383	-0.953675	1.15932e-05	0.000456889	0.326	0.191
Fkbp1b	0.292797	0.152114	-0.944752	0.000108752	0.00321089	0.3	0.197
4921524J17Rik	0.976887	0.509417	-0.939344	5.39755e-11	6.43866e-09	0.655	0.462
Lrrc4c	0.726469	0.379737	-0.935901	1.13485e-09	1.06162e-07	0.542	0.347
Plppr1	3.03102	1.58485	-0.935457	2.94087e-26	1.34028e-23	0.943	0.784
Unc5c	0.619882	0.324343	-0.934472	6.48036e-06	0.000272943	0.423	0.291
Nrg1	2.56897	1.34799	-0.93038	5.50661e-28	3.37498e-25	0.936	0.806
Rasl11a	0.564378	0.296777	-0.927284	0.000159206	0.00439682	0.355	0.253
Nfia	3.88476	2.05106	-0.921455	6.8029e-17	1.72735e-14	0.955	0.819
Nyap2	1.11392	0.598035	-0.897341	5.63188e-15	1.16397e-12	0.747	0.541
Gm2694	3.91619	2.12031	-0.885175	3.55185e-22	1.3432e-19	0.928	0.806
Hecw2	0.275977	0.150217	-0.877497	0.000187863	0.0050823	0.294	0.184
Ptpn5	0.655425	0.359769	-0.865359	1.65693e-07	1.04064e-05	0.528	0.372
Crnde	1.62398	0.893517	-0.861966	4.62852e-08	3.29069e-06	0.686	0.584
Cdk5r2	0.301186	0.166608	-0.854198	0.000375631	0.00904671	0.306	0.212
Vegfb	0.291536	0.161586	-0.851372	6.97873e-05	0.0021838	0.302	0.181
Nefl	37.3885	20.7288	-0.850959	9.93115e-58	2.94194e-54	1	1
1700025G04Rik	0.676404	0.37789	-0.839919	1.10649e-06	5.65138e-05	0.528	0.397
Spock2	0.413448	0.232287	-0.8318	5.07239e-06	0.000220432	0.409	0.269
Ebf1	3.16547	1.7932	-0.819885	1.84233e-09	1.64551e-07	0.774	0.697
9430038I01Rik	0.251124	0.142449	-0.817956	0.000247062	0.00639197	0.275	0.159
Jph3	0.635783	0.365116	-0.80018	8.87649e-08	6.02178e-06	0.546	0.388
Hoxc6	0.915484	1.59869	0.804282	9.11961e-09	7.2687e-07	0.548	0.684
Pid1	0.473941	0.829155	0.806934	2.09147e-09	1.84029e-07	0.374	0.584
Mapk10	0.332551	0.581942	0.8073	6.0723e-09	5.01996e-07	0.333	0.531
Fign	0.656227	1.15218	0.812097	3.80825e-11	4.60462e-09	0.24	0.481
Ebag9	0.13076	0.230915	0.820442	2.02392e-05	0.000745019	0.158	0.288
Fam110a	0.185473	0.328755	0.825801	1.62979e-05	0.000627083	0.214	0.344
Slit3	0.214094	0.381013	0.831597	2.93479e-06	0.000134788	0.224	0.375
Gm9008	0.181023	0.323246	0.836456	6.326e-06	0.00026771	0.197	0.344
Tctex1d2	0.136064	0.243078	0.837135	0.000368639	0.00891455	0.17	0.272
Lin7a	0.73859	1.32202	0.839899	1.567e-13	2.65257e-11	0.476	0.744
Dab1	0.120728	0.216371	0.841748	0.000230788	0.00598835	0.129	0.228
Dok5	0.47326	0.852707	0.849418	7.48237e-12	1.02301e-09	0.392	0.631
Zbtb8os	0.157549	0.28627	0.861573	4.74661e-06	0.000207288	0.189	0.334
Lta4h	0.10813	0.198932	0.879511	2.33781e-05	0.000846278	0.127	0.25
Hoxc4	0.404749	0.763518	0.915634	5.86588e-07	3.22787e-05	0.378	0.534
Crabp1	1.12674	2.13102	0.919384	3.35079e-16	7.83643e-14	0.351	0.644
Fxyd7	0.943857	1.79358	0.926199	1.28536e-10	1.45516e-08	0.368	0.578
Nos1ap	0.178716	0.340389	0.929517	5.20572e-06	0.000225674	0.193	0.334
Myl6b	0.149388	0.285986	0.936876	2.06991e-06	9.75878e-05	0.166	0.316
Gm10036	6.37457	12.2147	0.938214	4.87953e-95	4.33644e-91	1	0.997
Hoxb8	0.818511	1.60282	0.969535	3.97185e-07	2.32468e-05	0.398	0.541
Gm27032	0.129845	0.258673	0.994335	1.10087e-06	5.64942e-05	0.144	0.288
Epha4	1.63811	3.28776	1.00507	1.68821e-29	1.15409e-26	0.799	0.928
Sulf2	0.578071	1.16674	1.01316	6.77929e-21	2.11395e-18	0.491	0.803
Asic4	0.173623	0.354235	1.02875	3.37099e-08	2.45557e-06	0.181	0.35
Mfhas1	0.220682	0.454667	1.04284	2.11726e-10	2.26699e-08	0.244	0.456
AI480526	0.157897	0.326094	1.04631	2.09047e-08	1.56777e-06	0.175	0.35
Fam19a5	0.277136	0.574631	1.05204	4.38161e-10	4.45021e-08	0.273	0.484
Tox3	0.171848	0.356878	1.0543	1.68976e-06	8.16135e-05	0.175	0.322
Nr2f1	1.1681	2.43553	1.06007	1.0615e-13	1.84971e-11	0.688	0.866
Krcc1	0.13283	0.29435	1.14795	1.28281e-08	9.95661e-07	0.142	0.309
Sesn2	0.114598	0.255113	1.15456	1.67989e-07	1.04913e-05	0.123	0.269
Maml3	0.119456	0.268538	1.16864	7.10395e-08	4.89401e-06	0.131	0.284
Igfbpl1	0.196307	0.444308	1.17845	0.000358217	0.00869801	0.222	0.312
Frmd4b	0.106718	0.244248	1.19455	5.04247e-07	2.82728e-05	0.127	0.262
Tpbg	0.111143	0.254446	1.19494	0.000115309	0.00335433	0.111	0.206
Arid5b	0.10405	0.243972	1.22944	1.4518e-07	9.38336e-06	0.111	0.25
Gm8797	5.96727	14.3217	1.26306	3.28026e-107	5.83034e-103	0.988	1
Chac1	0.247555	0.598408	1.27338	3.26074e-10	3.4092e-08	0.232	0.422
Hoxa5	0.687209	1.71359	1.3182	3.38204e-09	2.90398e-07	0.398	0.594
Slc9a3r1	0.207763	0.545071	1.39151	1.62771e-12	2.49404e-10	0.214	0.438
Erdr1	0.161517	0.44145	1.45056	2.92099e-13	4.80719e-11	0.189	0.416
Arhgap36	0.43384	1.20012	1.46795	5.26134e-22	1.83363e-19	0.283	0.603
Racgap1	0.165326	0.496732	1.58715	7.56571e-16	1.68232e-13	0.183	0.434
Foxp1	0.213637	0.756042	1.8233	1.36086e-10	1.53089e-08	0.205	0.4
Tshz1	0.265447	1.04747	1.98041	4.86201e-22	1.72835e-19	0.228	0.534
Reln	0.231075	0.916896	1.98839	1.80287e-37	1.78024e-34	0.179	0.625
Syt4	0.145266	1.00304	2.78761	4.13718e-09	3.50163e-07	0.154	0.309

## Sheet: MC3_MMC-Zfhx4+
gene	mean.ctrl	mean.cko	avg.logFC	p.val	p.adj	pct.ctrl	pct.cko
Opcml	1.79412	0.186998	-3.26218	1.33445e-14	2.15622e-11	0.615	0.175
Rprm	4.25335	0.772415	-2.46115	3.76009e-10	2.02521e-07	0.702	0.349
Hoxc10	2.36054	0.431622	-2.45128	8.3397e-06	0.00143912	0.442	0.198
Btbd3	1.289	0.238966	-2.43138	1.25438e-09	6.02575e-07	0.596	0.278
Epha3	0.621354	0.145083	-2.09853	8.79704e-05	0.00919579	0.317	0.119
Fos	1.41578	0.345273	-2.03579	2.08981e-12	2.18495e-09	0.721	0.294
Vstm2a	0.994623	0.26126	-1.92866	1.19981e-07	3.81459e-05	0.538	0.238
Cbln1	1.28465	0.348879	-1.88058	1.00154e-13	1.27153e-10	0.731	0.325
Ndrg2	0.556393	0.156419	-1.83069	1.94779e-08	7.06531e-06	0.5	0.167
Lhx3	3.32153	1.06383	-1.64258	7.71618e-14	1.05498e-10	0.865	0.476
Chchd10	0.707616	0.231137	-1.61422	1.37433e-06	0.000305341	0.519	0.246
Klhl5	0.343923	0.114786	-1.58314	7.26702e-05	0.00787586	0.346	0.135
Nxph4	0.738139	0.257731	-1.51803	2.97384e-06	0.000587299	0.548	0.31
Ckmt1	0.521279	0.182351	-1.51534	1.52838e-05	0.00220857	0.462	0.222
2020-03-01	0.717611	0.264344	-1.44078	3.22293e-05	0.00407646	0.5	0.262
Fabp3	0.709588	0.267333	-1.40835	6.3913e-05	0.00714459	0.51	0.286
Grin2b	0.575283	0.222701	-1.36916	1.3015e-05	0.00196041	0.5	0.23
Pcsk2	0.53837	0.21931	-1.29562	6.66698e-05	0.00736018	0.423	0.19
Me1	1.79821	0.753463	-1.25495	6.02708e-11	3.96761e-08	0.846	0.587
Nyap2	0.936415	0.395525	-1.24338	4.77373e-06	0.000902642	0.625	0.365
Cplx1	1.39258	0.595895	-1.22463	7.79715e-10	3.84963e-07	0.817	0.532
Nefl	44.4611	19.2369	-1.20867	8.2514e-17	2.44434e-13	1	1
Nwd2	0.80026	0.349384	-1.19566	1.06073e-05	0.00172967	0.577	0.325
Ube2ql1	2.1085	0.92881	-1.18276	2.27822e-10	1.34977e-07	0.846	0.722
Mpped2	1.61957	0.719132	-1.17128	2.21772e-05	0.00298619	0.692	0.492
Dnm3	0.428699	0.197599	-1.11739	1.62149e-05	0.00232422	0.452	0.19
Nrxn1	1.02714	0.479314	-1.09959	1.7695e-05	0.00247646	0.654	0.444
Gm2694	4.3246	2.04837	-1.07809	8.2864e-11	5.07871e-08	0.942	0.77
Nrp1	2.06701	0.987798	-1.06526	8.56067e-07	0.000209766	0.798	0.603
Nbea	1.84156	0.890054	-1.04896	1.16073e-08	4.91212e-06	0.837	0.619
Nhlh2	1.26574	0.613755	-1.04424	3.34005e-08	1.18732e-05	0.76	0.389
Nefm	26.8783	13.4902	-0.994528	1.75859e-11	1.359e-08	1	0.992
Mt3	1.11946	0.565115	-0.986186	8.82467e-06	0.00149381	0.692	0.444
Rapgef6	1.13026	0.581252	-0.959413	2.11661e-05	0.00287181	0.721	0.532
Stmn4	7.48879	3.88914	-0.945281	3.13091e-15	6.9561e-12	0.981	0.992
Pou3f1	2.9188	1.53051	-0.931359	1.36987e-06	0.000305341	0.856	0.659
Rgs7	1.55028	0.815237	-0.927234	1.02927e-05	0.0016939	0.827	0.643
Rcan2	1.75934	0.930398	-0.919119	1.40206e-07	4.22377e-05	0.885	0.683
Cltb	1.32087	0.699022	-0.918079	4.96256e-06	0.000928469	0.769	0.563
Qk	1.45588	0.77436	-0.910817	1.3311e-05	0.00198814	0.769	0.595
Pik3r1	1.67131	0.892316	-0.905354	5.64723e-05	0.00647573	0.76	0.619
Nrg1	1.58045	0.850984	-0.893132	1.44681e-08	5.59037e-06	0.894	0.643
Vat1l	1.28083	0.69592	-0.880083	5.31972e-06	0.000984924	0.769	0.556
Esd	1.48466	0.833099	-0.833568	3.42732e-05	0.00428994	0.788	0.611
Taok3	1.18738	0.67349	-0.818048	8.50505e-06	0.00145355	0.779	0.563
Pcsk1n	9.53522	5.44937	-0.807176	2.77648e-12	2.59732e-09	1	0.984
Spock3	1.49143	2.65681	0.833	1.7034e-06	0.00036043	0.654	0.881
Gm10036	6.42245	11.6229	0.855769	5.21111e-26	4.63112e-22	1	1
Elavl2	3.40446	6.62013	0.959433	1.36598e-08	5.3953e-06	0.846	0.921
Nr2f1	1.01017	1.97088	0.964243	4.36548e-07	0.000114106	0.558	0.825
Tle1	0.794065	1.56305	0.97704	4.17508e-06	0.000806607	0.519	0.794
Pbx3	0.730081	1.46263	1.00243	5.77894e-06	0.00104811	0.423	0.698
Ngfr	0.806665	1.6321	1.01669	6.61672e-08	2.26164e-05	0.538	0.841
Zfp618	0.597624	1.25109	1.06588	1.91824e-07	5.68248e-05	0.481	0.786
Mpp3	0.369655	0.789605	1.09495	8.76884e-05	0.00919579	0.375	0.619
Fxyd7	1.19429	2.61918	1.13297	3.70971e-11	2.63746e-08	0.529	0.881
Crabp2	2.24255	4.92765	1.13576	2.67378e-10	1.53303e-07	0.683	0.937
Gm8797	6.59282	14.7691	1.16362	2.77572e-30	4.93356e-26	1	1
Taf5l	0.177163	0.414049	1.22472	3.70082e-05	0.00456795	0.192	0.468
Cited2	0.775649	1.83408	1.24158	3.52774e-07	9.64647e-05	0.51	0.778
Gpr22	0.220837	0.539449	1.28851	4.54614e-05	0.00542303	0.202	0.468
Ssbp2	0.270867	0.704855	1.37974	1.27483e-06	0.00029128	0.26	0.571
Zmat4	0.249521	0.658737	1.40054	8.84708e-05	0.00919579	0.231	0.468
Epha4	0.677097	2.01047	1.5701	3.07872e-11	2.28005e-08	0.308	0.762
Robo2	0.184088	0.56925	1.62866	1.02059e-07	3.35926e-05	0.135	0.476
Fam110a	0.11865	0.4063	1.77583	1.65712e-05	0.0023563	0.144	0.405
Tpbg	0.161584	0.777775	2.26706	1.54483e-06	0.000334852	0.173	0.452
Mlf1	0.169034	0.875509	2.37281	6.64881e-06	0.00118176	0.192	0.452
Syt4	0.126725	0.753587	2.57207	1.29019e-07	4.02313e-05	0.144	0.46

## Sheet: MC4_HMC
gene	mean.ctrl	mean.cko	avg.logFC	p.val	p.adj	pct.ctrl	pct.cko
Ebf1	2.44143	0.414582	-2.55799	2.18888e-06	0.000194526	0.427	0.24
Isoc1	3.32154	0.631789	-2.39434	8.99618e-18	5.92215e-15	0.747	0.492
Klf5	1.02884	0.21213	-2.278	3.30418e-21	3.62453e-18	0.647	0.207
Uts2b	3.90687	0.826872	-2.24028	4.58976e-24	6.7982e-21	0.776	0.307
Lix1	0.931105	0.197897	-2.23419	1.88159e-15	9.55523e-13	0.531	0.162
Ephb1	0.50396	0.115866	-2.12085	1.46313e-11	4.33427e-09	0.444	0.14
Grin2b	0.627255	0.15764	-1.99242	1.33923e-11	4.03448e-09	0.49	0.19
Hs6st2	0.45877	0.116183	-1.98137	5.24823e-11	1.41336e-08	0.411	0.117
Isl1	7.42867	1.91607	-1.95496	1.89101e-31	5.60181e-28	0.909	0.391
Isl2	0.863041	0.22322	-1.95096	5.23186e-16	2.81791e-13	0.602	0.212
Fos	1.467	0.394254	-1.89567	6.28631e-19	4.65553e-16	0.722	0.313
AI593442	0.401859	0.10927	-1.8788	4.36103e-08	6.36287e-06	0.378	0.14
Hoxc10	1.53993	0.418962	-1.87798	1.86093e-05	0.00117709	0.353	0.179
Gabra5	0.566985	0.166262	-1.76985	2.92353e-08	4.44127e-06	0.444	0.212
Etv1	0.62266	0.182672	-1.76918	2.3468e-08	3.65895e-06	0.427	0.184
9530059O14Rik	0.380301	0.112264	-1.76024	2.40669e-07	2.92989e-05	0.357	0.14
Fam19a2	0.673508	0.206601	-1.70485	8.69712e-09	1.4447e-06	0.469	0.212
Pcdh8	0.556896	0.171257	-1.70125	2.49666e-10	5.76308e-08	0.465	0.179
Ret	0.780057	0.242758	-1.68406	1.79949e-14	8.20106e-12	0.602	0.24
Mpped2	2.50783	0.794538	-1.65825	2.42237e-13	9.16068e-11	0.668	0.374
Prph	16.246	5.16135	-1.65426	8.48594e-16	4.43615e-13	0.817	0.575
Ndrg2	0.353695	0.112518	-1.65234	3.94562e-07	4.52448e-05	0.353	0.145
Megf11	0.365176	0.118356	-1.62545	2.62187e-09	4.66011e-07	0.378	0.117
Anxa2	0.745695	0.247752	-1.58969	8.11509e-08	1.11261e-05	0.456	0.218
A730046J19Rik	0.359626	0.120571	-1.57661	2.30846e-06	0.000202121	0.278	0.089
Wscd1	0.394821	0.135634	-1.54148	5.02692e-07	5.4815e-05	0.398	0.179
Gfra1	0.598102	0.207935	-1.52426	1.363e-09	2.60494e-07	0.519	0.235
Abhd2	0.436682	0.153496	-1.50838	2.87808e-05	0.00171087	0.311	0.14
Fgf9	0.314595	0.110969	-1.50334	7.35873e-05	0.0039043	0.29	0.134
Jak1	1.51842	0.538738	-1.49492	1.96312e-16	1.12557e-13	0.797	0.536
Ache	0.381116	0.135354	-1.49349	1.21822e-07	1.6039e-05	0.386	0.151
Fam101b	0.668251	0.239903	-1.47794	0.00018873	0.00807832	0.378	0.218
Snca	1.79749	0.653065	-1.46069	6.19304e-14	2.62084e-11	0.71	0.374
Vstm2l	2.91374	1.06124	-1.45711	3.53434e-26	6.28193e-23	0.925	0.665
Plcb1	0.329873	0.121147	-1.44515	7.92841e-05	0.00414469	0.29	0.134
Igfbp5	1.33535	0.490862	-1.44383	1.24641e-10	3.0769e-08	0.639	0.346
Hrk	0.721038	0.265312	-1.44239	3.72184e-10	8.10741e-08	0.564	0.263
Tgfb2	1.01843	0.37594	-1.43777	3.32816e-12	1.07554e-09	0.651	0.318
Adora1	0.405551	0.151957	-1.41622	2.16254e-07	2.68062e-05	0.419	0.201
Sncb	0.430881	0.161742	-1.4136	1.37752e-07	1.80029e-05	0.436	0.19
3830406C13Rik	0.480465	0.182164	-1.3992	1.58505e-07	2.0564e-05	0.465	0.229
Igsf21	0.484737	0.184373	-1.39457	5.90336e-05	0.00323846	0.386	0.218
Jph4	0.834405	0.321942	-1.37395	9.52004e-11	2.38323e-08	0.627	0.346
Tcerg1l	0.649396	0.250877	-1.37212	4.40108e-09	7.44998e-07	0.523	0.257
Spock1	0.86154	0.33359	-1.36884	2.05854e-09	3.77201e-07	0.602	0.352
Gm3739	0.351518	0.136398	-1.36578	1.02301e-07	1.3775e-05	0.394	0.156
Lmo1	0.867699	0.341028	-1.34731	2.36834e-10	5.5388e-08	0.606	0.318
Hoxd9	2.41046	0.952704	-1.33921	3.34897e-08	5.00207e-06	0.523	0.274
Ablim3	0.416357	0.166379	-1.32335	5.75366e-06	0.000433329	0.402	0.201
Epb41l3	0.642956	0.257461	-1.32037	2.70689e-08	4.18367e-06	0.531	0.279
Chmp2b	0.80644	0.324529	-1.31322	1.04105e-05	0.000722799	0.51	0.302
Lmna	0.42929	0.173763	-1.30483	1.50832e-06	0.00013819	0.419	0.201
Ntf3	0.712109	0.293109	-1.28066	1.19445e-06	0.000116649	0.51	0.302
Mt3	0.576276	0.238533	-1.27257	8.54334e-06	0.000617274	0.448	0.263
Nxph1	0.588897	0.246765	-1.25488	0.000105609	0.00510551	0.415	0.251
Gm6483	0.478342	0.210256	-1.18589	1.02611e-05	0.00072087	0.461	0.274
Chchd10	0.528005	0.234918	-1.16839	2.32321e-06	0.000202416	0.477	0.246
Rasgef1c	0.281986	0.127416	-1.14608	7.60302e-05	0.00400998	0.295	0.128
Syndig1	0.617133	0.280628	-1.13692	9.51795e-07	9.55774e-05	0.498	0.268
Dusp3	0.502102	0.228405	-1.13638	2.35777e-05	0.00144507	0.448	0.263
Nfib	1.06773	0.489851	-1.12413	2.83051e-09	4.98114e-07	0.705	0.436
Selm	0.69838	0.3248	-1.10446	5.37868e-06	0.00040855	0.515	0.307
Rarb	0.819018	0.385594	-1.08681	3.96771e-06	0.000319104	0.564	0.358
Nrg1	1.80369	0.876353	-1.04137	4.34342e-14	1.88293e-11	0.863	0.665
Ptn	4.23398	2.06506	-1.03583	3.46669e-21	3.62453e-18	0.938	0.737
Nyap2	1.43539	0.707046	-1.02157	3.16487e-13	1.14801e-10	0.842	0.587
Dmtn	0.589402	0.294076	-1.00307	2.31993e-05	0.0014268	0.519	0.335
Pcsk2	0.766541	0.388691	-0.979741	8.86271e-06	0.000635185	0.552	0.358
Hprt	0.821197	0.420646	-0.965121	1.75174e-07	2.20818e-05	0.639	0.385
Ube2ql1	0.860448	0.441505	-0.962658	2.65974e-05	0.00160797	0.577	0.441
Dnajc6	0.385237	0.197699	-0.962442	8.26983e-05	0.00424821	0.423	0.251
Pde4b	0.508394	0.262118	-0.955733	3.97793e-05	0.00230305	0.469	0.268
Ecel1	3.49251	1.80206	-0.95462	3.03293e-22	3.59382e-19	0.975	0.872
Ccdc184	1.30851	0.676599	-0.95155	1.83949e-10	4.35934e-08	0.801	0.587
Hs3st4	0.538711	0.279537	-0.946473	1.34863e-05	0.000906058	0.465	0.251
Klhdc8b	1.09362	0.568205	-0.944632	1.99339e-08	3.19194e-06	0.714	0.508
Fabp3	1.1539	0.605843	-0.929496	1.76902e-09	3.30974e-07	0.743	0.492
Lrrc7	0.527082	0.278356	-0.921095	2.04343e-05	0.00127616	0.502	0.302
Hoxa10	0.822805	0.434841	-0.920064	3.46391e-07	4.0505e-05	0.477	0.207
Nefl	43.9904	23.2968	-0.917055	1.40742e-29	3.57363e-26	1	1
Cplx1	1.51916	0.8059	-0.9146	9.33042e-13	3.31678e-10	0.884	0.631
Ppp1r1a	0.964066	0.514872	-0.904919	1.30951e-06	0.000123804	0.685	0.536
Kctd8	0.801271	0.431317	-0.89354	2.65564e-06	0.000229132	0.581	0.374
Ppp1r14c	0.918006	0.500041	-0.876456	3.49698e-06	0.00028643	0.631	0.464
Arhgdig	2.57705	1.40579	-0.874337	3.20295e-12	1.05424e-09	0.909	0.732
Esd	1.52267	0.840508	-0.857266	4.03882e-11	1.15784e-08	0.846	0.659
Lrrtm3	1.26584	0.703769	-0.846919	3.52358e-07	4.09334e-05	0.755	0.553
Tmem158	0.860891	0.480109	-0.842469	1.24353e-06	0.000118994	0.635	0.402
Camk2b	0.493905	0.276162	-0.83872	0.000174661	0.00764639	0.477	0.307
Syt16	0.823771	0.462151	-0.833879	3.69648e-07	4.26631e-05	0.68	0.48
Unc5c	1.26928	0.713374	-0.831275	1.24524e-06	0.000118994	0.701	0.469
Nefm	28.6216	16.1371	-0.826728	2.27476e-19	1.75789e-16	1	0.989
Nek1	0.758341	0.430589	-0.816537	1.0769e-05	0.00074189	0.627	0.436
Ptpn5	1.08855	0.618973	-0.814454	5.00874e-07	5.4815e-05	0.734	0.57
Hoxc8	1.88907	3.30254	0.8059	0.000103915	0.00506025	0.618	0.737
Hddc3	0.279803	0.499991	0.837489	5.7328e-06	0.000433329	0.32	0.525
Ing4	0.383985	0.688283	0.841952	4.06733e-05	0.00234717	0.419	0.575
Ntm	0.648558	1.17337	0.855345	1.02115e-09	2.01665e-07	0.303	0.62
Thap7	0.22973	0.420078	0.870718	1.82125e-05	0.00116442	0.274	0.464
Ldb2	0.458913	0.839519	0.871344	6.92471e-07	7.23999e-05	0.365	0.581
Mfap2	0.429257	0.789635	0.879343	4.27423e-07	4.80824e-05	0.44	0.637
Reln	0.544647	1.0039	0.882221	0.000140369	0.00641369	0.469	0.598
Slco5a1	0.245253	0.453108	0.88558	6.7196e-06	0.000495578	0.274	0.475
Mfap1a	0.208447	0.387921	0.896086	8.82065e-05	0.00443156	0.261	0.436
Tle1	0.578083	1.07605	0.896398	2.38332e-07	2.92146e-05	0.502	0.709
Gm10036	5.97125	11.1184	0.896844	1.96136e-50	1.74306e-46	0.996	1
Fam110a	0.174849	0.325773	0.897757	0.000149504	0.00674438	0.207	0.369
Gpr22	0.528699	0.994772	0.911919	3.2689e-05	0.00192389	0.386	0.57
Crabp2	2.1631	4.07069	0.912171	7.16775e-11	1.84637e-08	0.685	0.894
Pou3f3	0.258125	0.486528	0.914453	8.38367e-06	0.00060821	0.307	0.503
Anapc1	0.158779	0.30172	0.926192	0.00015776	0.00702766	0.195	0.358
Ssbp2	0.560163	1.08102	0.948471	9.08857e-09	1.49574e-06	0.494	0.715
BC029722	0.27489	0.533246	0.955946	1.39568e-06	0.000129879	0.32	0.525
Ogfrl1	0.309807	0.601185	0.956439	5.74611e-05	0.00317178	0.328	0.492
Tbl1x	0.215302	0.421163	0.968018	0.000155971	0.00698295	0.257	0.413
B230118H07Rik	0.143005	0.28087	0.973836	0.000205166	0.00867289	0.174	0.33
Sulf2	0.443853	0.872121	0.974446	1.11212e-07	1.47514e-05	0.386	0.62
Zmat4	0.328151	0.657223	1.00202	2.95222e-07	3.52166e-05	0.336	0.553
Meis2	4.76469	9.57207	1.00645	9.80819e-28	1.93701e-24	0.983	0.983
Zfp386	0.152939	0.31389	1.0373	4.17754e-06	0.000330007	0.162	0.363
Mrgbp	0.135212	0.277673	1.03816	7.85148e-05	0.00412876	0.17	0.33
Mycl	0.484429	1.00001	1.04566	3.44079e-08	5.09638e-06	0.456	0.676
Gstm7	0.415585	0.874973	1.07409	2.16151e-09	3.88614e-07	0.398	0.676
Hoxc9	1.66434	3.50617	1.07494	9.64645e-15	4.63395e-12	0.863	0.922
A830082K12Rik	0.16158	0.341648	1.08026	0.000118124	0.00558385	0.178	0.335
Grip1	0.283181	0.604568	1.09418	7.37063e-07	7.66115e-05	0.274	0.503
Racgap1	0.256927	0.560769	1.12605	5.53478e-08	7.80755e-06	0.261	0.508
Hbp1	0.309214	0.682697	1.14264	9.03362e-10	1.80408e-07	0.336	0.592
Pcdh9	0.439489	0.992776	1.17564	1.27179e-10	3.09654e-08	0.402	0.67
Celf2	0.194497	0.439629	1.17654	4.0273e-06	0.000322438	0.203	0.408
Erdr1	0.196113	0.469836	1.26047	4.3209e-07	4.82892e-05	0.22	0.436
Sergef	0.13155	0.321491	1.28917	0.000195284	0.00830378	0.183	0.318
Ppp1r14a	0.116369	0.29394	1.33682	3.00538e-05	0.00177467	0.145	0.307
Gm8797	6.124	15.6498	1.3536	8.93635e-58	1.58835e-53	0.983	1
Zbtb20	0.275204	0.751172	1.44864	4.82935e-09	8.09782e-07	0.286	0.52
Nr2f1	1.40983	4.15709	1.56005	3.10612e-23	3.94344e-20	0.635	0.927
Edil3	0.227614	0.687548	1.59487	2.60277e-10	5.93097e-08	0.178	0.458
Asic4	0.10727	0.381016	1.8286	1.36163e-09	2.60494e-07	0.141	0.38
D930028M14Rik	0.104928	0.578542	2.46302	1.09561e-05	0.000751868	0.083	0.229

## Sheet: MC5_LMCm
gene	mean.ctrl	mean.cko	avg.logFC	p.val	p.adj	pct.ctrl	pct.cko
Uts2b	1.09353	0.11474	-3.25255	1.48697e-20	6.77676e-18	0.496	0.132
Irx6	0.954609	0.10887	-3.13231	1.18456e-13	2.44819e-11	0.348	0.079
Igfbp5	1.87627	0.330146	-2.50669	6.66504e-19	2.36929e-16	0.557	0.184
Cartpt	0.901914	0.166781	-2.43503	2.75044e-06	0.000151821	0.246	0.092
Spon1	0.833356	0.194391	-2.09997	8.10906e-16	2.28779e-13	0.549	0.237
Fos	2.43609	0.58427	-2.05986	1.56959e-24	1.11592e-21	0.799	0.482
Ogfrl1	2.34123	0.578046	-2.01801	6.92373e-24	3.96975e-21	0.795	0.478
Gm3739	0.48843	0.120808	-2.01544	7.26262e-14	1.59365e-11	0.466	0.171
Vgf	0.374906	0.103809	-1.85259	2.53201e-09	2.83043e-07	0.345	0.123
3830406C13Rik	0.4405	0.130376	-1.75647	6.90632e-10	8.64458e-08	0.417	0.184
Lix1	0.419336	0.127811	-1.71409	2.39128e-09	2.72453e-07	0.337	0.118
Arpp21	0.433199	0.133573	-1.69741	2.27742e-10	3.06658e-08	0.417	0.171
Vstm2l	3.35589	1.05603	-1.66805	1.49706e-31	1.47826e-28	0.92	0.662
Plk2	0.950761	0.31088	-1.61272	7.86593e-13	1.48733e-10	0.587	0.311
Etv4	2.42225	0.805864	-1.58774	1.1505e-06	6.97915e-05	0.292	0.114
Gucy1a3	0.347081	0.116594	-1.57377	2.69975e-06	0.000149487	0.307	0.145
Sst	3.22262	1.08565	-1.56968	6.34322e-06	0.000323978	0.424	0.228
Fam131c	0.306428	0.103347	-1.56805	1.67139e-07	1.18847e-05	0.337	0.149
Mgat4c	0.371288	0.12627	-1.55603	0.000241006	0.00793266	0.246	0.127
2900055J20Rik	0.602884	0.206653	-1.54467	7.80638e-10	9.569e-08	0.481	0.246
Spats2l	0.42644	0.146299	-1.54342	1.08341e-06	6.64021e-05	0.364	0.18
B3glct	0.364319	0.128986	-1.49799	3.23868e-05	0.00142134	0.314	0.167
Anxa2	1.77572	0.65369	-1.44172	1.0485e-07	8.03277e-06	0.538	0.333
Galnt9	0.314679	0.118287	-1.41159	2.4267e-06	0.000136608	0.341	0.171
Opcml	0.360607	0.138074	-1.38498	5.08438e-08	4.14541e-06	0.367	0.154
Lmna	0.569589	0.222557	-1.35574	6.08503e-10	7.72538e-08	0.523	0.272
Islr2	1.30663	0.518141	-1.33444	4.99253e-20	2.07229e-17	0.799	0.522
Nxph1	0.414564	0.165122	-1.32807	3.63327e-06	0.000196883	0.352	0.171
Nfib	0.934058	0.375865	-1.3133	1.19283e-09	1.42291e-07	0.576	0.408
Vim	5.74572	2.31813	-1.30953	1.88326e-11	2.96221e-09	0.856	0.737
Spock1	0.664765	0.278504	-1.25515	1.31991e-07	9.73447e-06	0.5	0.311
Nhlh2	0.778594	0.328481	-1.24506	7.14233e-12	1.19762e-09	0.602	0.329
Ret	0.962487	0.407254	-1.24084	8.45771e-10	1.02263e-07	0.61	0.395
Kdm6b	1.15429	0.499306	-1.20901	2.6916e-06	0.000149487	0.591	0.421
Rnf26	0.241076	0.106055	-1.18468	0.000257629	0.00837131	0.277	0.149
Sfrp1	0.396007	0.17878	-1.14734	1.02693e-06	6.31581e-05	0.413	0.224
Nkx6-1	1.03135	0.467858	-1.14039	1.80652e-08	1.6989e-06	0.61	0.421
Stc1	0.389287	0.176654	-1.13991	9.95914e-05	0.00386493	0.345	0.202
Cdkn1c	3.39196	1.57413	-1.10757	1.03928e-20	4.99247e-18	0.924	0.741
1810041L15Rik	0.354522	0.164718	-1.10588	3.30519e-05	0.00144431	0.364	0.211
Nrp2	1.48862	0.691883	-1.10538	4.84837e-10	6.38333e-08	0.602	0.36
Sh2d3c	0.661786	0.312114	-1.08429	2.66055e-08	2.40044e-06	0.538	0.311
Epha3	0.276165	0.130535	-1.08109	0.000183283	0.00638761	0.197	0.079
Npas3	0.778779	0.372219	-1.06506	2.27971e-08	2.10349e-06	0.561	0.338
Lrrtm2	0.301301	0.144663	-1.05851	0.000184409	0.00641427	0.318	0.18
Pcdh8	0.35655	0.171653	-1.05461	0.000137	0.00499219	0.348	0.202
Kcnab1	0.444527	0.222173	-1.00059	6.5208e-05	0.00265827	0.409	0.263
Mlf1	0.34798	0.17489	-0.99256	0.000159901	0.0056971	0.333	0.189
Pithd1	0.374078	0.188154	-0.991424	0.000199089	0.00681814	0.386	0.272
Jam3	0.271296	0.13684	-0.98738	0.000270633	0.00868272	0.326	0.197
Anks3	0.264794	0.133714	-0.985719	0.000224132	0.00750232	0.33	0.193
Isoc1	1.33015	0.672447	-0.984093	5.77766e-06	0.000300269	0.644	0.522
Ier2	0.794119	0.408252	-0.959895	4.04439e-07	2.65259e-05	0.583	0.39
Sema3c	1.20034	0.619633	-0.953961	1.48491e-08	1.43439e-06	0.663	0.43
Ntm	2.51969	1.30281	-0.951615	4.52731e-13	8.74656e-11	0.761	0.461
Hprt	0.729189	0.381868	-0.933221	5.30457e-08	4.28561e-06	0.617	0.39
Ache	0.362381	0.192971	-0.909127	1.87269e-05	0.000866183	0.405	0.241
Stk32c	0.959666	0.512457	-0.905101	4.37272e-09	4.68197e-07	0.701	0.491
Dmtn	0.516934	0.276333	-0.903576	1.23223e-05	0.000595154	0.508	0.346
Rrp15	0.291627	0.156916	-0.894127	0.000305358	0.00970919	0.337	0.202
Igfbp2	2.02368	1.09247	-0.889392	1.41383e-09	1.66315e-07	0.807	0.68
Onecut2	1.88492	1.02372	-0.880688	6.04385e-11	8.80519e-09	0.818	0.583
Klf6	0.926792	0.505082	-0.875728	3.4573e-06	0.000187987	0.633	0.539
Errfi1	0.355592	0.1938	-0.875656	0.000260247	0.00844094	0.386	0.246
Ldha	3.12725	1.70733	-0.873156	3.25774e-14	7.61883e-12	0.905	0.873
Rlf	0.287933	0.157862	-0.86707	0.000212069	0.00716601	0.367	0.232
Gabra5	0.407865	0.225824	-0.852895	0.000104871	0.0040346	0.367	0.228
Fhl2	1.18772	0.669436	-0.827178	1.36658e-07	1.0037e-05	0.682	0.539
Cbx4	0.37067	0.209104	-0.825912	8.53479e-05	0.0033861	0.402	0.241
Nfil3	0.48547	0.274485	-0.822655	0.000116084	0.0043529	0.47	0.329
Sh3kbp1	0.794752	0.457988	-0.795196	1.42173e-05	0.000675665	0.636	0.513
Uqcrb	1.83227	3.21466	0.811039	1.92944e-21	9.79825e-19	0.879	0.982
Abracl	0.568944	1.00344	0.818602	1.74932e-07	1.22895e-05	0.466	0.675
mt-Nd2	4.3806	7.73757	0.820753	1.56128e-37	2.31252e-34	0.985	1
Lrrc4b	0.205591	0.367824	0.83924	0.000228823	0.00763057	0.269	0.417
Tln2	0.270761	0.485037	0.841076	0.000161095	0.00570378	0.295	0.461
Gyg	0.356606	0.642349	0.849024	3.15755e-08	2.73767e-06	0.371	0.605
mt-Atp6	44.633	80.5726	0.852178	3.00033e-64	2.66639e-60	1	1
Klhl5	0.120346	0.219148	0.86472	0.000222903	0.00747526	0.159	0.303
Zbtb8os	0.149448	0.272714	0.867747	0.000180418	0.0063001	0.193	0.342
Pou3f3	0.240202	0.438405	0.868013	2.3593e-07	1.62536e-05	0.242	0.469
Cdh7	0.291583	0.538932	0.886194	1.34209e-05	0.000645096	0.258	0.439
Sag	0.388362	0.717855	0.886291	3.61157e-07	2.43152e-05	0.417	0.614
Mbtps2	0.140412	0.262101	0.900458	0.000289735	0.00926213	0.182	0.329
Nova1	0.514658	0.962845	0.903689	4.09383e-08	3.41407e-06	0.436	0.658
Tle4	0.298484	0.562428	0.914017	1.84275e-05	0.000855172	0.326	0.496
Rdh10	0.317091	0.598165	0.915645	8.82767e-05	0.0034713	0.292	0.461
Mn1	0.341558	0.648328	0.924592	1.14686e-06	6.97915e-05	0.273	0.491
Clstn2	0.413479	0.788205	0.930757	1.72134e-07	1.21893e-05	0.386	0.596
Lin7a	0.399643	0.762556	0.932131	3.51477e-08	3.0326e-06	0.348	0.605
Ddhd1	0.126092	0.240627	0.932329	2.88394e-05	0.00127828	0.163	0.333
B3galt1	0.187289	0.358473	0.936596	8.42355e-06	0.000417588	0.189	0.386
Alcam	0.163561	0.31327	0.937581	0.000133011	0.0048846	0.117	0.254
Hddc3	0.329812	0.636754	0.949091	2.95626e-07	2.00552e-05	0.367	0.614
Tshz2	3.01474	5.83053	0.951595	1.72417e-10	2.33935e-08	0.731	0.829
B830012L14Rik	0.144038	0.281931	0.96889	2.00932e-05	0.000920456	0.17	0.338
AI480526	0.122986	0.241617	0.974231	0.00013762	0.00499928	0.144	0.289
Epb41l4a	0.135114	0.270729	1.00267	6.00172e-06	0.0003101	0.144	0.329
Cnr1	0.377126	0.755833	1.00302	9.76054e-09	9.85704e-07	0.352	0.596
Pou3f1	0.254575	0.513336	1.01181	4.66803e-06	0.00024767	0.14	0.32
Meis2	3.58163	7.25967	1.01929	5.61042e-18	1.81308e-15	0.75	0.908
mt-Co2	9.46375	19.208	1.02123	4.13382e-63	2.44915e-59	1	1
Scn8a	0.118048	0.242924	1.04113	8.05284e-05	0.00321643	0.167	0.316
Wbscr17	0.170021	0.354269	1.05913	4.0022e-06	0.00021491	0.212	0.417
Gm8797	5.93	12.5413	1.08058	6.216e-55	2.20966e-51	0.989	1
Pkp4	0.125629	0.271062	1.10945	9.51511e-07	5.87228e-05	0.159	0.355
Crim1	0.917209	1.9853	1.11404	4.76825e-18	1.56946e-15	0.443	0.864
Gm10036	6.29561	13.7066	1.12246	1.02819e-71	1.8275e-67	1	1
Tshz1	1.60589	3.4994	1.12373	1.48674e-21	8.00768e-19	0.667	0.912
Ntng1	0.159265	0.353463	1.15013	2.34706e-05	0.0010588	0.114	0.263
Skap2	0.263666	0.589302	1.1603	2.17694e-09	2.49632e-07	0.314	0.557
Nwd2	0.170205	0.380986	1.16247	2.29592e-08	2.10349e-06	0.117	0.329
Rit2	0.147099	0.333592	1.1813	7.9972e-07	4.95269e-05	0.155	0.346
Syt4	2.07241	4.75866	1.19925	5.65084e-15	1.45562e-12	0.61	0.833
Maml3	0.152557	0.352904	1.20993	4.43287e-07	2.87792e-05	0.197	0.399
Fam19a2	0.163688	0.381511	1.22078	1.49939e-07	1.08334e-05	0.129	0.329
Hoxa3	0.156524	0.371552	1.24718	3.56799e-07	2.41131e-05	0.182	0.382
Plxna4	0.187404	0.449193	1.26118	8.76092e-11	1.21654e-08	0.178	0.456
Prph	7.19991	17.5114	1.28225	1.93102e-24	1.32008e-21	0.629	0.952
Foxp4	0.19139	0.468345	1.29106	1.44585e-06	8.56615e-05	0.212	0.404
Enc1	0.202245	0.531399	1.39369	2.06949e-11	3.22658e-09	0.178	0.456
Dut	1.73477	4.68721	1.43399	1.25085e-13	2.55546e-11	0.833	0.934
Ifitm2	0.401612	1.09487	1.44688	1.83581e-12	3.36389e-10	0.307	0.601
Hoxaas3	0.103249	0.285343	1.46657	5.42445e-11	7.96811e-09	0.083	0.333
Erdr1	0.219166	0.628524	1.51995	2.26221e-12	4.10292e-10	0.246	0.539
Grp	0.107644	0.318458	1.56484	1.54745e-08	1.47082e-06	0.042	0.211
Rarb	0.12231	0.394493	1.68946	2.35123e-10	3.14216e-08	0.095	0.329
Smug1	0.197835	0.647569	1.71073	2.83711e-13	5.60298e-11	0.223	0.522
Lypd1	1.06535	3.56033	1.74069	6.93241e-25	5.35724e-22	0.348	0.768
Vsnl1	0.134923	0.461548	1.77435	8.58238e-10	1.0307e-07	0.117	0.346
Ptprz1	0.110154	0.435873	1.98438	1.44199e-11	2.32999e-09	0.133	0.39
Hoxb7	0.122091	0.489249	2.00261	6.85865e-08	5.39406e-06	0.136	0.325
Tac1	0.166977	0.694161	2.05563	3.93926e-08	3.33412e-06	0.061	0.232
Hoxc4	0.554965	2.6538	2.25759	9.06636e-38	1.46496e-34	0.364	0.86
Celf2	0.263754	1.30078	2.30211	1.82204e-18	6.11038e-16	0.167	0.513
Hotairm1	0.21281	1.05469	2.30917	1.44033e-29	1.34739e-26	0.17	0.667
Arhgap36	0.314207	1.5578	2.30972	5.47057e-26	4.63019e-23	0.17	0.618
Kctd12	0.163642	0.97037	2.56799	1.29288e-24	9.57487e-22	0.144	0.579
Hoxc6	0.360205	2.22073	2.62415	5.46727e-46	1.38822e-42	0.28	0.882
Hoxa5	0.639407	4.22213	2.72316	2.50269e-44	5.56035e-41	0.375	0.882
Hoxc5	0.192693	1.49329	2.95412	1.89979e-40	3.37668e-37	0.121	0.719

## Sheet: MC6_LMCl
gene	mean.ctrl	mean.cko	avg.logFC	p.val	p.adj	pct.ctrl	pct.cko
Etv4	1.3377	0.202092	-2.72666	3.81828e-31	1.78595e-28	0.404	0.12
Cartpt	3.57385	0.601661	-2.57046	9.80062e-11	8.33475e-09	0.439	0.287
Cbln2	0.653285	0.11327	-2.52794	3.34985e-08	1.92066e-06	0.199	0.093
Nkx6-2	0.751634	0.130737	-2.52336	9.11237e-26	2.76937e-23	0.37	0.113
Hoxd10	1.94259	0.382065	-2.34609	8.51763e-48	9.46203e-45	0.59	0.169
Fos	1.9268	0.387518	-2.31387	6.22073e-67	1.57953e-63	0.793	0.33
Hoxc10	4.92148	1.02733	-2.26019	2.02798e-52	3.00377e-49	0.707	0.291
BC030500	0.871181	0.196245	-2.15031	4.14433e-29	1.79662e-26	0.476	0.182
Gm3739	0.423863	0.115106	-1.88063	1.69042e-27	6.25948e-25	0.449	0.157
Vstm2l	3.29259	0.903655	-1.86538	2.52455e-63	4.98571e-60	0.891	0.622
Igfbp2	0.945981	0.284272	-1.73454	1.92437e-31	9.77249e-29	0.598	0.271
A830018L16Rik	0.700505	0.213222	-1.71604	1.569e-24	4.57171e-22	0.503	0.227
Gpc6	0.592189	0.183441	-1.69074	6.30016e-21	1.3174e-18	0.439	0.188
Hoxa10	1.21233	0.377809	-1.68205	6.89299e-37	5.32679e-34	0.596	0.217
Anxa2	1.62013	0.557256	-1.5397	8.9346e-12	8.77366e-10	0.465	0.278
3830406C13Rik	0.391304	0.134675	-1.53881	1.80158e-19	3.26748e-17	0.436	0.184
Lmna	0.590885	0.204597	-1.53009	3.08962e-27	1.0983e-24	0.553	0.25
C1ql3	0.408438	0.141998	-1.52425	7.98515e-08	4.31392e-06	0.242	0.12
Zfp804a	0.468644	0.164848	-1.50735	5.03577e-15	6.43927e-13	0.396	0.195
Chodl	0.414929	0.145958	-1.50731	4.07319e-10	3.1753e-08	0.301	0.151
Ache	0.420248	0.149519	-1.49091	4.20652e-17	6.55848e-15	0.407	0.185
Lrrtm3	0.367967	0.131169	-1.48815	8.17858e-12	8.0759e-10	0.332	0.163
Crabp1	0.304161	0.114544	-1.40894	0.000335691	0.00682674	0.176	0.102
Kcnip1	1.62319	0.642711	-1.33659	5.38026e-35	3.1522e-32	0.787	0.456
Npas3	0.685291	0.275497	-1.31468	5.93339e-13	6.46994e-11	0.489	0.301
Esrrg	0.453062	0.18432	-1.29749	1.13066e-07	5.84198e-06	0.311	0.181
Brinp3	0.674083	0.277371	-1.28111	1.02609e-08	6.39918e-07	0.38	0.228
Galnt9	0.308968	0.130551	-1.24284	3.66059e-12	3.73928e-10	0.351	0.166
Maff	0.284678	0.120753	-1.23727	2.44649e-10	1.9676e-08	0.319	0.155
Grin2b	0.481713	0.205734	-1.2274	4.68676e-15	6.03641e-13	0.471	0.25
Unc5c	0.382031	0.163822	-1.22156	8.82771e-07	3.78995e-05	0.282	0.163
Lhx1	0.970492	0.420574	-1.20636	4.78308e-24	1.34943e-21	0.657	0.384
Robo1	0.367647	0.160027	-1.2	8.98394e-12	8.77366e-10	0.378	0.193
Rgs10	0.295767	0.129543	-1.19103	3.83075e-09	2.55011e-07	0.282	0.141
Kcnab1	0.523551	0.229316	-1.19099	4.46335e-14	5.21919e-12	0.465	0.25
Jup	0.257569	0.113824	-1.17816	1.97915e-09	1.3795e-07	0.298	0.144
Rprm	0.299534	0.132515	-1.17656	4.72427e-06	0.000167269	0.258	0.146
Nfib	0.958106	0.426768	-1.16673	4.17234e-19	7.34249e-17	0.628	0.376
Nkain3	0.418253	0.190144	-1.13728	2.61565e-07	1.24975e-05	0.378	0.242
Id4	1.11607	0.507591	-1.13669	1.67457e-20	3.30709e-18	0.63	0.369
Mbnl2	0.229545	0.106518	-1.10767	1.45246e-07	7.23138e-06	0.277	0.149
AI593442	0.238989	0.112737	-1.08398	4.39443e-06	0.000157473	0.229	0.124
Pappa	0.286215	0.135539	-1.07839	5.71088e-06	0.00019864	0.255	0.144
Cpne5	0.453076	0.214805	-1.07673	1.30164e-07	6.55391e-06	0.372	0.233
Plppr1	2.69511	1.29386	-1.05867	1.58967e-35	1.0091e-32	0.918	0.753
Mgat4c	0.233624	0.112633	-1.05257	3.91578e-06	0.000142914	0.207	0.106
Tgfb2	0.446237	0.215381	-1.05092	9.70844e-12	9.2773e-10	0.364	0.174
Actr3b	0.443782	0.214997	-1.04554	1.31616e-11	1.23774e-09	0.444	0.254
Fam131c	0.25831	0.1253	-1.04371	2.59875e-06	9.99787e-05	0.285	0.167
Lhx1os	3.18208	1.54747	-1.04006	6.66444e-27	2.23498e-24	0.88	0.74
Spock1	1.05964	0.517548	-1.03381	1.13067e-16	1.7031e-14	0.652	0.432
B3glct	0.344174	0.168944	-1.0266	3.93279e-07	1.83694e-05	0.314	0.185
Kdm6b	0.790931	0.388428	-1.0259	2.10611e-10	1.71715e-08	0.556	0.38
Bend6	0.240456	0.118706	-1.01838	5.66753e-07	2.56322e-05	0.282	0.156
Lrp1b	0.464791	0.230886	-1.0094	0.000156084	0.00354309	0.316	0.225
Laptm4b	1.34086	0.669451	-1.00211	8.15623e-22	1.88271e-19	0.777	0.547
Cdh11	0.232154	0.116078	-0.99999	1.47467e-06	5.94351e-05	0.253	0.14
Rab30	0.26325	0.131634	-0.999904	6.76039e-07	3.00398e-05	0.303	0.175
Rasgef1c	0.267779	0.134767	-0.990581	2.06255e-07	1.00438e-05	0.293	0.159
Itga6	0.25762	0.130028	-0.986422	8.4646e-08	4.53162e-06	0.301	0.162
Jph4	0.457605	0.233657	-0.969709	6.58781e-12	6.61535e-10	0.463	0.257
Sdf2l1	0.212075	0.108963	-0.96074	4.37489e-06	0.000157089	0.269	0.153
Islr2	1.44958	0.746787	-0.956864	5.71129e-23	1.45018e-20	0.793	0.601
Arid5b	0.312557	0.16174	-0.950442	8.5785e-08	4.57881e-06	0.322	0.178
Aldh1a2	4.91975	2.55056	-0.947769	6.24288e-13	6.76591e-11	0.747	0.669
Hap1	0.193639	0.100954	-0.939676	1.14131e-07	5.87987e-06	0.242	0.115
Nxph1	0.787827	0.416639	-0.91908	5.65655e-12	5.71719e-10	0.569	0.385
Ecel1	2.35161	1.25038	-0.911277	1.91342e-35	1.17273e-32	0.949	0.805
Bcl11b	0.300506	0.161219	-0.898376	1.62005e-06	6.45399e-05	0.261	0.142
1810041L15Rik	0.194746	0.104814	-0.893765	2.81298e-06	0.000107754	0.245	0.133
Klf6	0.870937	0.469835	-0.890415	2.62383e-15	3.45451e-13	0.657	0.436
Sncb	0.487645	0.26544	-0.877446	1.44352e-08	8.8169e-07	0.444	0.294
Mnx1	0.485113	0.266625	-0.86351	6.51376e-07	2.90893e-05	0.423	0.286
Ret	1.61078	0.886563	-0.861462	3.55287e-19	6.31486e-17	0.798	0.609
Gabra5	0.186816	0.103142	-0.85699	6.21892e-05	0.00160196	0.229	0.131
Nudt17	0.190986	0.105699	-0.85351	0.000119371	0.0028441	0.229	0.137
Nptxr	0.226635	0.125774	-0.84953	4.15195e-05	0.00113012	0.282	0.178
Nfil3	0.507955	0.282101	-0.848492	2.79398e-08	1.63356e-06	0.465	0.311
Ssbp4	1.14747	0.641393	-0.839175	4.98548e-20	9.52816e-18	0.803	0.59
Sh3kbp1	0.633551	0.354156	-0.839077	9.21638e-12	8.90283e-10	0.588	0.403
Ablim3	0.251498	0.141337	-0.831411	1.1407e-06	4.7482e-05	0.314	0.186
Fam19a2	0.451119	0.254405	-0.82638	0.000521913	0.00990019	0.327	0.242
Magel2	0.197033	0.111666	-0.819247	9.84278e-05	0.00238671	0.234	0.141
Rab31	0.19005	0.108364	-0.810499	0.000207047	0.0045154	0.247	0.156
Alg9	0.302838	0.172841	-0.809101	2.48679e-07	1.19138e-05	0.367	0.217
Zfhx3	0.48961	0.279603	-0.808251	1.21874e-06	5.00274e-05	0.338	0.198
Runx1t1	0.717594	0.409893	-0.807921	5.96783e-09	3.89971e-07	0.519	0.351
Pianp	0.184717	0.105857	-0.803197	4.05293e-06	0.000147014	0.25	0.135
Lxn	0.357135	0.623273	0.803395	1.23289e-10	1.03855e-08	0.386	0.572
Dexi	0.136155	0.237926	0.805262	1.46798e-05	0.000461805	0.178	0.291
Gm16152	0.176215	0.308552	0.808182	1.4807e-05	0.00046498	0.223	0.333
Neo1	0.234095	0.411403	0.813462	2.11597e-07	1.02478e-05	0.29	0.417
Nradd	0.228266	0.404405	0.825085	1.29156e-07	6.54022e-06	0.258	0.409
Lamp5	0.110732	0.198866	0.844722	0.000237533	0.00506832	0.093	0.177
Pcdh8	0.104003	0.190604	0.873949	0.000447587	0.0086472	0.122	0.206
AI480526	0.132808	0.24757	0.898499	8.661e-07	3.72738e-05	0.173	0.309
Tshz1	1.50249	2.84041	0.918747	9.05949e-26	2.76937e-23	0.737	0.884
Mast4	0.191299	0.364126	0.928605	2.92229e-06	0.000111222	0.186	0.315
Frmd4b	0.146053	0.278174	0.929498	5.76088e-08	3.18984e-06	0.176	0.326
Gm10036	6.22612	11.9259	0.937691	1.2711e-125	1.12963e-121	1	1
Lrrn1	0.155043	0.299138	0.948146	2.0375e-07	9.97644e-06	0.178	0.32
Tenm2	0.159473	0.318161	0.996444	2.05559e-07	1.00374e-05	0.21	0.341
Syt4	3.92756	7.85683	1.00031	1.02269e-20	2.08934e-18	0.777	0.916
Cntnap5a	0.115784	0.234202	1.01631	3.10864e-05	0.000870126	0.144	0.253
Prima1	0.122647	0.24828	1.01746	5.7511e-06	0.000199649	0.149	0.261
Rnf121	0.365535	0.751263	1.03931	1.51017e-15	2.04899e-13	0.37	0.594
Pou2f2	0.833126	1.71853	1.04457	1.34503e-18	2.32103e-16	0.598	0.762
Abracl	0.632662	1.30855	1.04846	3.70421e-26	1.19707e-23	0.553	0.787
Grp	0.311884	0.65077	1.06114	1.24469e-09	8.88478e-08	0.141	0.314
Chd7	0.203956	0.432901	1.08578	4.84577e-13	5.31659e-11	0.247	0.452
Smim18	0.208029	0.481023	1.20932	2.07164e-15	2.76852e-13	0.245	0.47
Gm8797	6.59937	15.2691	1.21021	1.72299e-130	3.06244e-126	0.997	1
Arhgap36	1.30113	3.10391	1.25432	1.06392e-20	2.14887e-18	0.447	0.685
Hotairm1	0.155623	0.386626	1.31288	8.36251e-11	7.2153e-09	0.168	0.345
Hoxa7	0.946859	2.46415	1.37987	6.87582e-23	1.72128e-20	0.444	0.691
Smug1	0.28467	0.777597	1.44973	3.68673e-21	7.99122e-19	0.29	0.555
Hoxc8	3.81563	10.88	1.51169	2.17925e-08	1.2998e-06	0.625	0.657
Enc1	0.198959	0.582807	1.55054	1.49027e-16	2.18909e-14	0.181	0.423
Dlk1	0.798728	2.40836	1.59227	2.08598e-36	1.54484e-33	0.383	0.736
Hoxa3	0.121229	0.386771	1.67374	3.21354e-16	4.5694e-14	0.144	0.376
Hoxc4	0.520016	1.66094	1.67537	5.13799e-40	4.15103e-37	0.391	0.74
Erdr1	0.155435	0.537467	1.78986	6.54895e-25	1.94002e-22	0.186	0.499
Hoxa5	0.524685	1.85273	1.82013	6.82789e-29	2.8895e-26	0.364	0.652
Hoxb7	0.105835	0.381416	1.84955	5.38083e-18	8.69445e-16	0.112	0.349
Hoxc6	0.724039	2.72798	1.91369	1.13091e-47	1.1824e-44	0.407	0.787
Hoxc5	0.183853	0.779199	2.08344	4.42671e-24	1.26904e-21	0.12	0.42

## Sheet: MC7_LMCd
gene	mean.ctrl	mean.cko	avg.logFC	p.val	p.adj	pct.ctrl	pct.cko
Plk2	1.06294	0.100813	-3.39831	5.35791e-10	8.6574e-07	0.723	0.128
Anxa2	2.04932	0.22643	-3.17801	6.15471e-09	6.83711e-06	0.754	0.277
Rprm	2.23829	0.42085	-2.41102	4.31197e-06	0.00186929	0.769	0.383
Fos	2.88328	0.760797	-1.92213	1.98978e-07	0.000153767	0.923	0.553
Igfbp2	1.33371	0.433029	-1.62291	1.08855e-05	0.00420606	0.708	0.319
Id4	1.55706	0.539226	-1.52986	5.79356e-06	0.00239476	0.815	0.468
Hprt	1.10865	0.481604	-1.20289	2.17622e-06	0.00113765	0.892	0.34
Fxyd7	11.9571	5.65868	-1.07933	4.89072e-13	1.73855e-09	1	1
Aldoa	5.44157	2.70386	-1.009	7.04017e-09	7.3607e-06	1	0.894
Arhgdig	3.27511	1.86704	-0.810792	1.45729e-06	0.000863395	0.969	0.957
mt-Atp6	43.9452	77.3643	0.815962	6.30898e-16	5.60679e-12	1	1
mt-Co2	9.10346	17.0965	0.909217	2.54069e-13	1.12896e-09	1	1
Syt4	7.39395	14.1776	0.939195	2.07281e-06	0.00111789	0.954	1
Plcb1	1.08348	2.16442	0.998309	2.07552e-06	0.00111789	0.723	0.979
Gm10036	5.9704	12.1568	1.02586	4.27999e-16	5.60679e-12	1	1
Gm8797	6.94259	15.1129	1.12223	4.66708e-15	2.76509e-11	1	1
Hoxc8	4.94499	14.8208	1.58358	1.87407e-10	3.70108e-07	0.431	1
Pbx3	0.301368	1.00078	1.73152	2.38887e-06	0.00121313	0.308	0.723
Hoxc6	0.308425	1.05531	1.77467	4.12548e-07	0.000282024	0.262	0.745
Hoxc9	1.22182	4.32633	1.82411	4.7696e-11	1.05969e-07	0.415	0.957
Tln2	0.183146	0.71557	1.9661	1.19712e-05	0.00450244	0.231	0.596
Cdh7	0.213149	1.0755	2.33508	5.09787e-09	6.30224e-06	0.169	0.745

## Sheet: MC8_PGC-Isl1+
gene	mean.ctrl	mean.cko	avg.logFC	p.val	p.adj	pct.ctrl	pct.cko
Fos	1.44043	0.180546	-2.99606	6.3399e-27	8.04896e-24	0.555	0.17
Cnr1	0.709274	0.113703	-2.64107	5.27488e-23	4.07634e-20	0.479	0.133
Id1	1.10841	0.187399	-2.5643	1.21178e-22	8.97424e-20	0.527	0.196
Snca	2.24958	0.436521	-2.36553	6.59774e-35	1.30298e-31	0.727	0.321
Kitl	1.51151	0.370366	-2.02897	9.22295e-24	8.62782e-21	0.597	0.21
Man1a	0.682044	0.169722	-2.00669	2.515e-15	8.43427e-13	0.411	0.148
3830406C13Rik	0.431429	0.113936	-1.9209	1.15728e-10	2.41995e-08	0.344	0.148
Grin2b	0.632628	0.177565	-1.83301	4.41723e-16	1.63566e-13	0.476	0.196
Crabp1	1.21406	0.355424	-1.77223	2.73706e-06	0.000201027	0.282	0.14
Cartpt	4.73456	1.42316	-1.73413	1.08453e-11	2.58368e-09	0.592	0.376
Chodl	0.381981	0.126283	-1.59684	1.56454e-05	0.000847168	0.254	0.125
Jph4	0.392239	0.130468	-1.58804	3.13527e-10	5.80481e-08	0.344	0.137
Nos1	0.948132	0.31697	-1.58074	2.80796e-10	5.32782e-08	0.485	0.295
Vstm2a	0.492263	0.167547	-1.55486	5.47455e-08	6.95033e-06	0.327	0.159
Sncb	0.56212	0.191386	-1.55439	2.04139e-11	4.65174e-09	0.423	0.192
Lrrtm3	1.27799	0.458917	-1.47758	1.62616e-16	6.88176e-14	0.639	0.399
Epha10	0.316952	0.114202	-1.47267	0.000224362	0.00792806	0.245	0.151
Hoxd9	0.770433	0.280989	-1.45515	0.000243819	0.00849732	0.31	0.21
Rgs10	0.411438	0.151149	-1.4447	5.23375e-07	4.79508e-05	0.321	0.17
Cacna2d1	1.30991	0.519289	-1.33486	7.07491e-19	3.69851e-16	0.71	0.406
Msantd1	0.307772	0.123433	-1.31813	1.75547e-06	0.000133913	0.299	0.159
Mt3	0.518736	0.208574	-1.31444	1.05558e-07	1.25079e-05	0.389	0.232
Tmem130	0.37451	0.151151	-1.30902	1.14798e-06	9.44641e-05	0.332	0.188
Hap1	0.628641	0.254215	-1.30618	6.38024e-10	1.1228e-07	0.462	0.269
Fam181b	0.301597	0.123881	-1.28367	2.97887e-05	0.00146666	0.262	0.144
Wscd1	0.74932	0.319484	-1.22984	7.81169e-08	9.70944e-06	0.454	0.299
Hrk	0.446351	0.193479	-1.206	1.61915e-05	0.000872085	0.332	0.203
Ccdc85a	0.504576	0.221536	-1.18753	5.11807e-06	0.000348538	0.372	0.24
Epb41l3	0.469184	0.206011	-1.18743	4.09405e-07	3.87062e-05	0.38	0.221
Fam163a	0.357278	0.158205	-1.17525	9.61933e-06	0.000569913	0.299	0.17
mt-Atp8	0.712669	0.315641	-1.17495	1.36046e-08	2.01506e-06	0.493	0.336
Arhgap20	0.460131	0.209568	-1.13463	2.0214e-07	2.2178e-05	0.377	0.207
Lmna	0.734958	0.33511	-1.13303	4.59407e-10	8.41805e-08	0.515	0.321
Nebl	0.706465	0.322981	-1.12917	2.20108e-08	3.12975e-06	0.476	0.299
Card19	0.302282	0.141378	-1.09634	6.93915e-05	0.00309114	0.273	0.155
Mapk10	0.475856	0.224883	-1.08135	0.000104856	0.00426479	0.355	0.251
Islr2	1.29226	0.613139	-1.07561	2.91142e-15	9.5829e-13	0.704	0.506
Dnm3	0.269605	0.128237	-1.07204	0.000209663	0.0075284	0.254	0.144
Selm	1.34361	0.640289	-1.06932	1.26224e-12	3.29927e-10	0.665	0.443
Insig1	1.30479	0.624307	-1.06349	2.85738e-07	2.86932e-05	0.597	0.458
Dlk1	4.65361	2.22699	-1.06326	8.75829e-14	2.47095e-11	0.746	0.531
AW551984	0.38529	0.185506	-1.05448	2.63359e-05	0.00131487	0.321	0.196
Dlgap3	0.26179	0.127596	-1.03683	0.000119855	0.00470347	0.262	0.148
Zdbf2	0.544626	0.266	-1.03384	1.68801e-05	0.000906425	0.386	0.269
Car11	0.360125	0.17597	-1.03317	2.53835e-05	0.00127809	0.335	0.199
Lonrf1	0.384399	0.18986	-1.01767	0.00023963	0.00838421	0.321	0.225
Kif26b	0.392225	0.196283	-0.998745	1.00463e-05	0.000589318	0.332	0.188
Usp29	0.508126	0.26066	-0.963015	5.31751e-05	0.0024872	0.394	0.284
Hpca	1.88223	0.967055	-0.960774	4.83173e-14	1.40786e-11	0.761	0.59
Id2	5.97997	3.09028	-0.952398	1.34513e-22	9.56331e-20	0.963	0.863
Nrxn3	0.378948	0.196917	-0.944409	0.000160362	0.00597718	0.273	0.151
Cux2	1.01356	0.527749	-0.941512	1.37566e-05	0.00075967	0.53	0.417
Arid5b	0.99299	0.518217	-0.938224	2.50011e-09	4.07679e-07	0.614	0.424
Zcchc12	0.635077	0.335806	-0.919306	1.16508e-06	9.54289e-05	0.462	0.314
Tpd52l1	0.433518	0.22978	-0.915841	3.51586e-07	3.44362e-05	0.406	0.221
Epha5	0.741787	0.398335	-0.897021	6.39631e-06	0.000410426	0.468	0.328
Sv2c	0.763778	0.415095	-0.87971	6.0613e-07	5.44109e-05	0.527	0.347
Bmper	0.321039	0.174547	-0.87913	0.00011669	0.00459878	0.29	0.17
Ppp1r1a	0.95698	0.530734	-0.8505	1.63188e-08	2.35813e-06	0.608	0.502
Vat1l	0.606599	0.340837	-0.831662	1.54959e-05	0.000842275	0.462	0.362
Msmo1	1.56747	0.881399	-0.830571	5.4545e-11	1.19689e-08	0.73	0.565
Anks1b	0.573614	0.323772	-0.825101	2.66773e-05	0.00132447	0.459	0.362
Dmtn	0.447736	0.253736	-0.819317	9.29866e-05	0.00388339	0.386	0.28
Cux1	1.42841	0.814327	-0.810732	1.28248e-10	2.59032e-08	0.752	0.631
Runx1t1	0.934161	0.533399	-0.808457	0.000104071	0.00424258	0.496	0.376
Rps18-ps3	0.753037	0.430328	-0.807285	3.31319e-07	3.27159e-05	0.552	0.417
Igsf21	0.936929	0.53727	-0.802291	3.10245e-07	3.09792e-05	0.572	0.446
Ppp2r2c	0.554743	0.318306	-0.801407	5.70372e-06	0.000379693	0.448	0.332
Rpl10-ps3	0.745929	0.428298	-0.800423	3.52616e-07	3.44362e-05	0.549	0.435
Hoxc9	2.45988	4.29908	0.80544	7.35435e-17	3.3517e-14	0.865	0.956
Gmpr2	0.183333	0.321131	0.808694	7.50811e-05	0.00327763	0.186	0.343
Chd7	0.182377	0.320001	0.811149	1.26768e-05	0.000724496	0.158	0.325
Cdk2ap1	0.243246	0.427286	0.812785	4.14313e-06	0.000287656	0.237	0.435
Tagln2	1.01082	1.77586	0.813	2.41197e-07	2.50704e-05	0.448	0.646
Iars	0.17068	0.306031	0.842378	0.000165969	0.0061457	0.172	0.314
Gm10036	7.13477	12.9862	0.864042	2.92331e-70	1.73196e-66	0.992	1
Nt5dc2	0.935858	1.70365	0.864268	4.92379e-13	1.32599e-10	0.614	0.845
Cdkn1c	1.26273	2.31049	0.871653	1.38463e-15	4.82559e-13	0.614	0.878
Hoxc6	0.238997	0.43903	0.877326	6.4677e-05	0.00293258	0.192	0.351
Tln2	0.341	0.628467	0.882068	2.16741e-07	2.33476e-05	0.296	0.524
Dnajc11	0.224981	0.419116	0.897543	2.52067e-06	0.000185902	0.206	0.406
Myo1b	0.14595	0.27194	0.89781	8.68054e-05	0.00367352	0.146	0.284
Gtf3c1	0.119277	0.22342	0.905442	0.0001275	0.00490516	0.118	0.244
Gstm1	0.188458	0.365065	0.953908	0.000211723	0.00758702	0.2	0.339
mt-Co2	8.77576	17.0789	0.960622	7.0257e-68	3.12187e-64	0.994	1
Emc2	0.409147	0.800067	0.9675	3.28396e-09	5.30628e-07	0.386	0.638
mt-Atp6	36.6169	72.4307	0.984089	8.72167e-74	7.75095e-70	1	1
Rai2	0.174681	0.349919	1.0023	5.62446e-06	0.000375824	0.18	0.358
Tmtc4	0.43844	0.880619	1.00614	6.47872e-09	9.75872e-07	0.361	0.601
Phc2	0.156174	0.31576	1.01568	4.91933e-07	4.53037e-05	0.161	0.354
AI480526	0.14081	0.289127	1.03796	1.65823e-06	0.000128145	0.144	0.317
Rbp1	6.12037	13.5394	1.14548	3.85092e-38	8.55578e-35	0.927	0.996
Thsd7a	0.102584	0.229737	1.16317	1.33496e-06	0.000106881	0.093	0.244
Stra6	0.18769	0.422079	1.16916	2.32136e-07	2.44142e-05	0.18	0.369
Lrrtm2	0.110952	0.261849	1.23881	7.0622e-07	6.24495e-05	0.127	0.295
Parvb	0.115724	0.286258	1.30663	3.96001e-08	5.25263e-06	0.121	0.31
Crabp2	0.946346	2.51363	1.40934	1.05529e-20	6.25226e-18	0.425	0.768
Gm8797	8.19474	22.0396	1.42733	3.59363e-92	6.38731e-88	0.986	1
D930028M14Rik	1.40088	3.80182	1.44036	1.79493e-30	2.65859e-27	0.487	0.863
Erdr1	0.183002	0.569661	1.63824	5.95919e-15	1.89141e-12	0.175	0.472

## Sheet: MC9_PGC-Isl1-
gene	mean.ctrl	mean.cko	avg.logFC	p.val	p.adj	pct.ctrl	pct.cko
Id1	0.786556	0.102739	-2.93656	7.16805e-33	3.9814e-30	0.338	0.091
Fos	1.48819	0.229348	-2.69795	2.02339e-41	1.79819e-38	0.472	0.162
Crabp1	2.02712	0.411163	-2.30165	1.39255e-09	1.02278e-07	0.282	0.166
Cartpt	1.7905	0.450615	-1.9904	5.4732e-22	1.59476e-19	0.501	0.293
Lrrtm3	0.58005	0.154789	-1.90587	1.33164e-24	4.38306e-22	0.365	0.147
Mme	0.38817	0.109253	-1.82901	1.12364e-15	1.79924e-13	0.259	0.103
Grin2b	0.464363	0.141875	-1.71064	3.08821e-19	6.94808e-17	0.33	0.143
Cacna2d1	1.58494	0.541826	-1.54852	6.77857e-43	6.69347e-40	0.678	0.389
mt-Atp8	1.04419	0.360922	-1.53262	5.69438e-29	2.30027e-26	0.553	0.338
Man1a	0.461691	0.16576	-1.47783	3.61098e-12	3.87912e-10	0.294	0.156
Hbegf	0.653583	0.237063	-1.4631	3.38687e-16	5.84449e-14	0.367	0.194
3830406C13Rik	0.451981	0.166731	-1.43874	1.86882e-15	2.83902e-13	0.338	0.175
Slc5a7	0.808727	0.300807	-1.42681	1.63777e-23	5.01892e-21	0.484	0.263
Gm3739	0.31191	0.116771	-1.41745	1.05166e-12	1.20595e-10	0.271	0.129
S100a11	0.771983	0.294398	-1.3908	3.66862e-16	6.26982e-14	0.413	0.248
Hap1	0.970709	0.370193	-1.39076	2.96495e-27	1.05398e-24	0.551	0.316
Islr2	1.26898	0.492577	-1.36525	1.1074e-40	8.94681e-38	0.687	0.391
Sncb	0.473901	0.185084	-1.35641	6.26678e-15	8.84013e-13	0.342	0.179
Phlda1	0.249201	0.0983338	-1.34155	8.95029e-07	3.97706e-05	0.188	0.101
Lmna	0.664229	0.264811	-1.32672	2.14197e-19	4.94434e-17	0.445	0.255
Jph4	0.493555	0.197777	-1.31934	3.14927e-15	4.70379e-13	0.367	0.206
Vwc2	0.307593	0.126226	-1.28501	1.73323e-05	0.000527506	0.188	0.112
Cux2	0.481139	0.200783	-1.26082	1.60837e-06	6.71061e-05	0.269	0.179
Adamts9	0.247525	0.103358	-1.25992	8.02611e-07	3.62071e-05	0.194	0.107
Ache	0.645658	0.272093	-1.24667	6.18501e-20	1.48557e-17	0.449	0.25
Epb41l3	0.307545	0.132392	-1.21599	4.20559e-09	2.82076e-07	0.255	0.144
Nfib	0.291046	0.126224	-1.20526	1.6634e-05	0.000510625	0.182	0.102
Kitl	3.09244	1.34884	-1.19703	3.81075e-26	1.32808e-23	0.66	0.412
Negr1	0.528817	0.232112	-1.18794	3.6229e-12	3.87912e-10	0.365	0.218
Lrp1b	0.636733	0.288161	-1.14381	4.74134e-09	3.13281e-07	0.342	0.224
Pdgfa	0.368695	0.167997	-1.13399	1.26863e-06	5.39988e-05	0.265	0.179
Mlf1	0.237295	0.109056	-1.12161	0.000101634	0.00233089	0.186	0.119
Hpca	1.1989	0.551664	-1.11985	2.89612e-17	5.41849e-15	0.57	0.406
Zcchc12	0.87686	0.409736	-1.09765	1.42684e-15	2.20528e-13	0.501	0.332
Pcdh17	0.624968	0.292304	-1.09631	1.95117e-10	1.59816e-08	0.365	0.234
Nhlh2	3.18009	1.48803	-1.09567	3.7921e-46	3.96475e-43	0.916	0.674
Lsamp	0.34189	0.161238	-1.08434	1.04852e-05	0.000346887	0.236	0.156
Rab15	0.309235	0.147039	-1.0725	4.45287e-06	0.00016523	0.242	0.159
Gm13404	0.67108	0.321756	-1.06052	6.4365e-12	6.6902e-10	0.386	0.243
Luzp2	0.387455	0.187608	-1.04631	1.89978e-05	0.00057135	0.248	0.168
4833420G17Rik	0.33542	0.162814	-1.04275	1.65466e-07	8.54938e-06	0.273	0.177
Gm38112	0.308615	0.150243	-1.03851	0.000102036	0.00233709	0.217	0.148
Dlgap1	0.272053	0.132646	-1.0363	0.000156156	0.00332398	0.209	0.145
Hmgn3	0.3313	0.161554	-1.03612	1.93861e-06	7.83109e-05	0.259	0.174
Fgf13	1.56919	0.774078	-1.01946	1.46448e-17	2.86041e-15	0.647	0.531
Flrt1	0.238769	0.117823	-1.01899	0.00013653	0.00298432	0.184	0.117
Ufsp1	0.253548	0.125289	-1.017	4.49322e-05	0.00119734	0.213	0.141
Gm6710	0.38644	0.191241	-1.01486	5.8791e-07	2.74987e-05	0.299	0.207
Rims3	0.221529	0.111448	-0.991121	0.000363266	0.00667013	0.184	0.121
Dll3	0.287785	0.144907	-0.989864	3.51066e-05	0.000971938	0.228	0.151
Hivep3	0.379442	0.191721	-0.984868	1.18375e-08	7.30555e-07	0.309	0.198
Id2	4.6115	2.33142	-0.984027	3.14655e-22	9.32113e-20	0.843	0.772
Pnmal2	0.66008	0.335119	-0.977968	3.45091e-13	4.17255e-11	0.459	0.316
Rnf26	0.215621	0.110214	-0.968192	0.000108517	0.00245393	0.19	0.124
Hoxc10	0.674445	0.345296	-0.965868	0.000360345	0.00662335	0.234	0.163
Vstm2a	0.288804	0.148262	-0.961939	4.67086e-05	0.00123725	0.219	0.143
Bean1	0.24699	0.126891	-0.960862	6.25738e-05	0.00157311	0.205	0.135
Zdbf2	0.789324	0.406271	-0.958177	1.2332e-11	1.22452e-09	0.463	0.34
Zeb2	1.53616	0.792437	-0.954962	1.64322e-15	2.5178e-13	0.618	0.48
mt-Nd5	2.43253	1.25673	-0.952778	5.24275e-31	2.5185e-28	0.829	0.752
Grin2a	0.599633	0.31449	-0.931065	8.12299e-12	8.29759e-10	0.42	0.272
Selm	0.745786	0.391424	-0.930032	7.64226e-12	7.89729e-10	0.466	0.325
Pak6	0.323223	0.169989	-0.927087	1.95544e-06	7.88116e-05	0.263	0.174
Hrk	0.656437	0.347284	-0.918543	2.76979e-09	1.89347e-07	0.415	0.302
Ccdc85a	0.406331	0.215085	-0.917751	1.26354e-06	5.39988e-05	0.29	0.197
Gjd2	0.558201	0.29824	-0.904308	1.06809e-08	6.66114e-07	0.37	0.258
Mypop	0.212847	0.114415	-0.895539	0.000149677	0.00321687	0.186	0.12
Scg2	1.52105	0.819731	-0.891843	3.3526e-15	4.96576e-13	0.662	0.531
Magel2	0.330654	0.178799	-0.886984	0.000490247	0.00837046	0.246	0.189
Fxyd7	7.1659	3.90695	-0.875104	3.29917e-54	4.51072e-51	0.992	0.924
Spock3	0.924374	0.506942	-0.866655	1.03217e-07	5.46004e-06	0.47	0.388
Tmem130	0.538093	0.295253	-0.865903	7.0371e-08	3.80175e-06	0.382	0.284
Lrfn5	0.349149	0.191694	-0.865042	3.13037e-05	0.000881763	0.242	0.16
Ucp2	1.07949	0.596326	-0.856177	5.17187e-07	2.42546e-05	0.443	0.351
Insig1	1.08208	0.600067	-0.850613	6.0549e-08	3.34626e-06	0.501	0.403
Syt17	0.433171	0.240427	-0.84934	0.000376639	0.00686477	0.276	0.219
Chat	0.222498	0.123581	-0.848332	0.000442949	0.00775849	0.192	0.132
Mapk10	0.883562	0.492271	-0.843877	7.03332e-08	3.80175e-06	0.474	0.406
Kdm6b	0.972455	0.544344	-0.837113	2.76008e-06	0.000106879	0.461	0.404
Ecel1	2.83348	1.59278	-0.831025	6.39298e-36	4.37034e-33	0.898	0.82
Anks1b	0.502864	0.284085	-0.823844	2.16612e-05	0.000643822	0.336	0.269
Serpine2	0.45991	0.260854	-0.818105	2.18927e-05	0.00064908	0.301	0.222
Ntng1	2.28243	1.30537	-0.806111	4.30573e-20	1.07789e-17	0.772	0.59
Pycard	0.419675	0.240196	-0.805062	1.4344e-05	0.000452039	0.305	0.232
Ppp1r14b	0.529385	0.92414	0.803794	1.61965e-13	1.97175e-11	0.372	0.626
Rapgef1	0.119171	0.208138	0.804503	6.1835e-06	0.000217635	0.113	0.226
Fam118b	0.171261	0.299309	0.805434	3.73522e-07	1.80324e-05	0.152	0.291
Gm10036	7.15111	12.5028	0.806013	2.62163e-121	2.32985e-117	0.994	1
Pno1	0.175315	0.308044	0.813183	5.97528e-07	2.78752e-05	0.154	0.291
Homer2	0.339609	0.59767	0.815473	7.1904e-11	6.20391e-09	0.263	0.475
Zmat4	0.142746	0.255074	0.837471	2.19493e-06	8.68881e-05	0.104	0.214
Cldn34c1	0.142259	0.255274	0.843527	1.00466e-06	4.43176e-05	0.121	0.244
Sbsn	0.198838	0.359287	0.853545	2.20631e-09	1.55e-07	0.167	0.339
Slc7a5	0.114943	0.208131	0.856567	1.02322e-06	4.50165e-05	0.1	0.216
Syt4	0.977927	1.77516	0.860152	3.36988e-09	2.27742e-07	0.401	0.576
Alcam	0.160929	0.292293	0.860993	1.70718e-05	0.000521364	0.104	0.2
Cdkn1c	1.65669	3.0235	0.867912	8.642e-25	2.89817e-22	0.681	0.892
Parvb	0.136739	0.249841	0.86959	3.48864e-07	1.7129e-05	0.117	0.245
Gstm7	0.251737	0.460942	0.87267	2.90744e-09	1.97996e-07	0.207	0.382
Rbfox1	0.120454	0.220988	0.87549	2.19484e-05	0.000649104	0.098	0.194
Pcdh9	0.605595	1.11673	0.882853	1.49936e-11	1.47235e-09	0.347	0.547
Gm9008	0.165354	0.317057	0.939185	9.67737e-10	7.19689e-08	0.148	0.322
Pantr1	0.394058	0.761484	0.950406	3.82942e-14	4.96819e-12	0.259	0.498
Rprm	0.439316	0.879291	1.00108	3.46962e-06	0.000131491	0.24	0.365
Rbp1	7.27587	14.7811	1.02256	4.436e-86	1.12636e-82	0.967	0.998
Chac1	0.168755	0.383639	1.18482	8.3932e-09	5.32788e-07	0.144	0.288
Prmt8	0.222856	0.521023	1.22523	2.35279e-17	4.49661e-15	0.18	0.429
Epha4	0.122759	0.301406	1.29587	7.06291e-10	5.43447e-08	0.092	0.233
Gm8797	8.78675	21.9324	1.31966	3.52901e-175	6.27246e-171	0.994	1
Crabp2	1.6463	4.21803	1.35734	8.42631e-56	1.24808e-52	0.532	0.888
Chd7	0.212455	0.552411	1.37858	8.06914e-21	2.10913e-18	0.177	0.454
Erdr1	0.221903	0.591388	1.41417	3.94468e-21	1.07908e-18	0.165	0.44
Pcp4	0.380514	1.14508	1.58942	2.16728e-16	3.7766e-14	0.194	0.407
D930028M14Rik	0.740501	2.8488	1.94378	8.11747e-20	1.92373e-17	0.234	0.464

[truncated: 3 more sheets: MC10_V2IN, MC11_V3IN, MC12_ND]
