# Supplementary material for: The histone demethylase Kdm6b regulates subtype diversification of mouse spinal motor neurons during development
Source: Nat Commun. 2022 Feb 17;13:958. doi: 10.1038/s41467-022-28636-7 (PMC8854633; doi:10.1038/s41467-022-28636-7)
Supplement: Supplementary file 9 — Source Data [file 41467_2022_28636_MOESM9_ESM.xlsx]

## Sheet: Fig1d Brachial Kdm6b-cKO
Brachial	E10.5
	Mnx1									mean	SD
control	166	164	157	185	178	156	176	163	187	170.222	11.6166
Kdm6b-cKO	171	169	175	159	179	152	183	165	169	169.111	9.62347
	Isl1
control	166	160	161	187	175	156	185	179	159	169.778	11.9035
Kdm6b-cKO	173	172	177	161	181	165	158	169	183	171	8.61684
	E11.5
	Mnx1
control	103	113	101	105	91	99	98	93	109	101.333	7.10634
Kdm6b-cKO	62	55	57	61	53	58	51	49	65	56.7778	5.30984
	Isl1
control	169	175	178	190	164	159	176	155	167	170.333	10.7005
Kdm6b-cKO	90	94	89	97	96	104	97	86	98	94.5556	5.47976
	Lhx3
control	38	46	40	43	37	36	35	34	45	39.3333	4.41588
Kdm6b-cKO	10	11	12	18	15	13	10	16	17	13.5556	3.04594
	FoxP1
control	114	109	101	112	103	98	114	99	115	107.222	6.9602
Kdm6b-cKO	140	158	145	162	138	157	138	135	146	146.556	10.0264
	E12.5
	Mnx1
control	116	111	100	98	109	120	113	102	114	109.222	7.62853
Kdm6b-cKO	55	46	47	36	49	37	45	41	56	45.7778	7.04943
	Isl1
control	169	161	192	177	189	159	173	163	168	172.333	11.7792
Kdm6b-cKO	86	79	82	87	77	83	89	76	92	83.4444	5.50252
	Lhx3
control	46	36	49	45	37	47	50	39	51	44.4444	5.70331
Kdm6b-cKO	12	15	16	8	14	17	9	17	20	14.2222	3.92994
	FoxP1
control	122	106	114	116	107	124	119	109	119	115.111	6.56591
Kdm6b-cKO	161	145	170	156	142	164	162	149	154	155.889	9.29307

## Sheet: Fig1d Thoracic Kdm6b-cKO
Thoracic	E10.5
	Mnx1									mean	SD
control	85	89	77	89	76	74	90	91	72	82.5556	7.69921
Kdm6b-cKO	77	86	80	92	79	72	89	85	90	83.3333	6.7082
	Isl1
control	85	89	77	89	76	72	82	93	90	83.6667	7.31437
Kdm6b-cKO	77	86	80	92	79	73	87	91	76	82.3333	6.85565
	E11.5
	Mnx1
control	109	98	114	108	108	115	95	102	111	106.667	6.9282
Kdm6b-cKO	60	49	50	56	48	62	51	47	62	53.8889	6.15314
	Isl1
control	128	139	134	120	115	117	127	119	132	125.667	8.3666
Kdm6b-cKO	83	75	72	68	60	65	62	76	80	71.2222	8.01214
	Lhx3
control	30	26	22	24	23	26	31	33	29	27.1111	3.82245
Kdm6b-cKO	13	9	6	10	12	7	9	14	15	10.5556	3.12694
	FoxP1
control	33	26	32	25	34	30	31	37	29	30.7778	3.80058
Kdm6b-cKO	70	62	77	56	59	64	69	58	67	64.6667	6.74537
	E12.5
	Mnx1
control	117	113	104	102	110	105	109	112	101	108.111	5.44161
Kdm6b-cKO	55	42	45	39	51	52	53	49	46	48	5.3619
	Isl1
control	129	145	126	132	121	135	125	129	123	129.444	7.28202
Kdm6b-cKO	68	58	78	71	57	65	55	72	75	66.5556	8.32333
	Lhx3
control	37	32	33	30	29	32	24	26	35	30.8889	4.13656
Kdm6b-cKO	10	13	8	7	12	7	9	14	11	10.1111	2.57121
	FoxP1
control	36	46	31	29	39	42	38	32	41	37.1111	5.62238
Kdm6b-cKO	68	59	79	65	76	72	57	65	69	67.7778	7.25909

## Sheet: Fig8b
E12.5 Brachial										Mean	SD
	MMC
control	46	36	49	45	37	47	50	39	51	44.4444	5.70331
Kdm6bcKO	12	15	16	8	14	17	9	17	20	14.2222	3.92994
	LMC
control	122	106	114	116	107	124	119	109	119	115.111	6.56591
Kdm6bcKO	161	145	170	156	142	164	162	149	154	155.889	9.29307
	LMCm
control	76	82	68	79	69	88	86	72	84	78.2222	7.39557
Kdm6bcKO	68	64	58	62	56	64	72	55	70	63.2222	6.07819
	LMCl
control	41	46	49	42	39	48	52	38	50	45	5.12348
Kdm6bcKO	94	90	103	88	106	96	86	89	101	94.7778	7.18988
	Total
control	168	152	163	161	144	171	169	174	182	164.889	11.5157
Kdm6bcKO	173	160	185	164	166	181	175	159	180	171.444	9.58007
E12.5 Thoracic
	MMC
control	37	32	33	30	29	32	24	26	35	30.8889	4.13656
Kdmb6cKO	10	13	8	7	12	7	9	14	11	10.1111	2.57121
	PGC
control	36	46	31	29	39	42	38	32	41	37.1111	5.62238
Kdm6bcKO	68	59	79	65	76	72	57	65	69	67.7778	7.25909
	HMC
control	50	45	39	49	38	54	46	48	42	45.6667	5.26783
Kdm6bcKO	20	27	35	25	24	22	19	31	26	25.4444	5.12619
	PGC-Isl1+
control	29	34	27	25	32	26	24	22	33	28	4.24264
Kdm6bcKO	14	18	21	15	24	13	16	15	19	17.2222	3.59784
	PGC-Isl1-
control	9	7	13	8	7	11	10	6	12	9.22222	2.43812
Kdm6bcKO	52	56	42	49	55	41	44	39	43	46.7778	6.35959
	Total
control	132	137	115	116	112	148	143	146	129	130.889	13.8784
Kdm6bcKO	112	109	118	114	118	136	121	142	149	124.333	14.3265

## Sheet: Fig9 Kdm6b-cKO;Isl1-Cre
E13.5	Brachial
	Mnx1									mean	SD
control	120	116	127	118	123	119	114	125	118	120	4.24264
Kdm6b-cKO	95	83	96	82	88	85	79	90	97	88.3333	6.59545
	Isl1
control	174	154	150	149	142	165	162	172	168	159.556	11.2485
Kdm6b-cKO	137	170	151	157	163	148	143	168	169	156.222	12.1324
	Lhx3
control	44	34	42	39	45	37	35	46	38	40	4.41588
Kdm6b-cKO	22	21	19	17	23	25	18	26	20	21.2222	3.07318
	FoxP1
control	127	114	120	125	129	119	108	115	111	118.667	7.29726
Kdm6b-cKO	119	131	115	128	119	132	112	109	117	120.222	8.28821
E13.5	Thoracic
	Mnx1
control	98	100	115	106	102	109	98	112	104	104.889	6.11237
Kdm6b-cKO	90	82	78	86	84	81	83	77	89	83.3333	4.47214
	Isl1
control	141	117	132	121	115	124	138	115	135	126.444	10.2239
Kdm6b-cKO	133	127	126	130	112	121	116	137	124	125.111	7.94425
	Lhx3
control	29	28	33	35	27	31	26	34	32	30.5556	3.2059
Kdm6b-cKO	19	17	21	15	16	23	18	22	19	18.8889	2.71314
	FoxP1
control	37	36	30	32	28	29	42	39	44	35.2222	5.80469
Kdm6b-cKO	35	29	32	27	30	45	39	41	37	35	6.0208

## Sheet: Fig10c
				Mean	SD
HxRE	833.333	931.373	909.375	891.36	51.4424
HxRE+Kdm6b 100ng	786.982	770.026	705.263	754.09	43.1272
HxRE+lsl-Lhx3 25ng	9235.29	10071.8	9423	9576.7	438.93
HxRE+lsl-Lhx3 25ng+Kdm6a 100ng	7961.2	8416.52	7155.8	7844.5	638.41
HxRE+lsl-Lhx3 25ng+Kdm6b 25ng	11990.5	12542	12165.6	12232.7	281.76
HxRE+lsl-Lhx3 25ng+Kdm6b 50ng	13613.5	13019.2	13005.1	13212.6	347.279
HxRE+lsl-Lhx3 25ng+Kdm6b 100ng	13042.8	14184	14171.6	13799.5	655.317
LUC vector	971.235	1012.97	915.952	966.718	48.6645
LUC+Isl1-Lhx3 25ng	895.288	797.65	866.359	853.099	50.1514
LUC+Isl1-Lhx3 25ng+Kdmb6 100ng	1020.04	990.385	929.062	979.83	46.4005

## Sheet: Fig10d
Untr6				mean	SD
IgG	0.173202	0.116672	0.111146	0.133673	0.0343442
Kdmb6	0.379067	0.611543	0.57059	0.5204	0.124099
Mnx1
IgG	0.107112	0.121345	0.0958675	0.108108	0.0127679
Kdm6b	2.26135	1.46123	1.577	1.76653	0.432421
Isl1
IgG	0.229069	0.293994	0.158643	0.227235	0.0676939
Kdm6b	3.2352	4.09498	5.04151	4.1239	0.903501
Lhx4
IgG	0.193963	0.161976	0.154305	0.170082	0.0210349
Kdm6b	3.39605	2.77763	2.3357	2.83646	0.532614

## Sheet: S-Fig1 Kdm6b-cKO
E10.5 brachial
	Foxp1									mean	SD
control	116	109	112	106	118	108	105	120	107	111.222	5.54026
Kdm6b-cKO	117	119	110	107	121	109	111	115	112	113.444	4.79873
	Lhx3
control	61	58	50	53	62	54	64	49	56	56.3333	5.31507
Kdm6b-cKO	51	57	59	65	52	49	61	56	63	57	5.54527
E10.5 thoracic
	Foxp1									mean	SD
control	2	0	1	3	3	2	1	2	2	1.77778	0.971825
Kdm6b-cKO	1	0	3	2	2	2	3	1	3	1.88889	1.05409
	Lhx3
control	68	64	55	51	59	69	59	70	66	62.3333	6.67083
Kdm6b-cKO	63	65	54	68	52	71	58	62	57	61.1111	6.37268
E12.5
	Nkx2.2 in lateral spinal cord									mean	SD
control	66	50	52	45	44	60	58	49	59	53.6667	7.46659
Kdm6b-cKO	58	56	60	54	62	50	43	52	59	54.8889	5.90433
	Chx10
control	120	128	116	118	108	126	130	112	129	120.778	7.93375
Kdm6b-cKO	126	118	120	110	132	134	118	119	121	122	7.5

## Sheet: S-Fig2 Kdm6a-cKO
	E12.5 thoracic
	Mnx1									mean	SD
control	102	110	98	105	107	112	96	103	109	104.667	5.43139
Kdm6a-cKO	99	101	112	103	98	114	108	105	115	106.111	6.45067
	Lhx3
control	31	32	28	35	26	25	35	30	29	30.1111	3.55121
Kdm6a-cKO	29	31	27	37	26	36	32	24	28	30	4.41588
	Isl1
control	130	121	136	120	146	124	129	135	119	128.889	8.97837
Kdm6a-cKO	118	135	146	135	128	116	125	124	132	128.778	9.36453
